# Supplementary material for: Deciphering Cell-Type-Specific Transcriptional Regulation in Tomato Leaves Through Ensemble Machine Learning and Single-Cell Transcriptomics
Source: Plants (Basel). 2026 May 21;15(10):1578. doi: 10.3390/plants15101578 (PMC13210926; doi:10.3390/plants15101578)
Supplement: Supplementary file 1 [file plants-15-01578-s001.zip]

Archive with 12 entries (12 files):
- Figure_S1.png
- Figure_S2.png
- Figure_S3.png
- Table S1. Leiden clustering summary and cell-type annotation with top marker genes in the tomato leaf single-cell transcriptome.xlsx
- Table S2. RNA velocity and CytoTRACE developmental metrics across annotated tomato leaf cell types.xlsx
- Table S3. TF list of tomato from MINI-EX.xlsx
- Table S4. Top eight GO enrichments of hdWGCNA module genes.xlsx
- Table S5. Pseudotime associations of the top 25 kME TFs per module with CytoTRACE and VeloVI latent time in tomato leaf cell-types.xlsx
- Table S6. Gene composition, kME, and transcription factor annotations for all co-expression modules.xlsx
- Table S7. Classification performance and per-class AUC of ElasticNet, Random Forest, and XGBoost.xlsx
- Table S8. Top 10 transcription factors per algorithm and consensus core set membership.xlsx
- Table S9. GRN intersection of GRNboost2, scTenifoldNet, and CellOracle.xlsx
