# Supplementary material for: Deciphering Cell-Type-Specific Transcriptional Regulation in Tomato Leaves Through Ensemble Machine Learning and Single-Cell Transcriptomics
Source: Plants (Basel). 2026 May 21;15(10):1578. doi: 10.3390/plants15101578 (PMC13210926; doi:10.3390/plants15101578)
Supplement: Supplementary file 1 [file plants-15-01578-s001.zip › Table S1. Leiden clustering summary and cell-type annotation with top marker genes in the tomato leaf single-cell transcriptome.xlsx]

## Sheet: Table S1. Leiden clustering sum
Table S1. Leiden clustering summary and cell-type annotation with top marker genes in the tomato leaf single-cell transcriptome
Leiden cluster	Number of cells	Percentage	Annotated cell type	Top3 marker genes LFC
0	990	0.1239	Mesophyll cell	Solyc09g097770 (LFC=3.38); Solyc11g022590 (LFC=3.94); Solyc07g066310 (LFC=1.72)
1	1026	0.1284	Mesophyll cell	Solyc09g084480 (LFC=5.98); Solyc09g084470 (LFC=5.98); Solyc09g083435 (LFC=5.24)
2	826	0.1033	Mesophyll cell	Solyc06g049020 (LFC=1.53); Solyc06g060110 (LFC=1.47); Solyc08g006320 (LFC=1.11)
3	700	0.0876	Leaf guard cell	Solyc01g107170 (LFC=2.57); Solyc11g005670 (LFC=2.80); Solyc02g090970 (LFC=2.49)
4	622	0.0778	Mesophyll cell	Solyc03g005760 (LFC=3.29); Solyc04g082010 (LFC=3.21); Solyc12g099650 (LFC=2.92)
5	559	0.0699	Leaf guard cell	Solyc06g009020 (LFC=2.88); Solyc02g081430 (LFC=2.75); Solyc04g079730 (LFC=2.62)
6	503	0.0629	Leaf vascular system	Solyc01g109250 (LFC=3.43); Solyc12g094620 (LFC=2.93); Solyc06g061230 (LFC=6.60)
7	509	0.0637	Leaf trichome	Solyc06g072430 (LFC=4.00); Solyc03g115230 (LFC=3.90); Solyc06g036290 (LFC=3.75)
8	389	0.0487	Leaf guard cell	Solyc10g086410 (LFC=3.85); Solyc09g075820 (LFC=4.29); Solyc02g071130 (LFC=4.06)
9	320	0.04	Leaf guard cell	Solyc02g071620 (LFC=5.74); Solyc12g056250 (LFC=3.70); Solyc04g082200 (LFC=2.66)
10	291	0.0364	Mesophyll cell	Solyc10g084960 (LFC=3.48); Solyc11g017470 (LFC=1.97); Solyc10g050970 (LFC=1.40)
11	232	0.029	Mesophyll cell	Solyc12g094620 (LFC=3.27); Solyc06g076140 (LFC=3.06); Solyc08g074480 (LFC=2.30)
12	206	0.0258	Leaf lamina epidermis	Solyc09g075210 (LFC=4.64); Solyc02g071620 (LFC=5.23); Solyc06g076140 (LFC=3.57)
13	240	0.03	Leaf guard cell	Solyc08g007460 (LFC=5.80); Solyc03g098740 (LFC=5.37); Solyc03g116700 (LFC=4.35)
14	229	0.0287	Leaf guard cell	Solyc08g007460 (LFC=4.50); Solyc03g116700 (LFC=3.58); Solyc04g072000 (LFC=3.65)
15	152	0.019	Leaf trichome	Solyc09g010800 (LFC=5.03); Solyc08g082190 (LFC=9.13); Solyc04g058150 (LFC=8.64)
16	99	0.0124	Leaf vascular system	Solyc01g109250 (LFC=4.19); Solyc02g070040 (LFC=4.54); Solyc05g051750 (LFC=10.57)
17	60	0.0075	Mesophyll cell	Solyc08g074480 (LFC=3.21); Solyc07g051850 (LFC=3.07); Solyc02g079520 (LFC=7.51)
18	40	0.005	Leaf guard cell	Solyc02g071350 (LFC=8.26); Solyc02g071620 (LFC=6.07); Solyc06g053260 (LFC=5.41)
