# Supplementary material for: Deciphering Cell-Type-Specific Transcriptional Regulation in Tomato Leaves Through Ensemble Machine Learning and Single-Cell Transcriptomics
Source: Plants (Basel). 2026 May 21;15(10):1578. doi: 10.3390/plants15101578 (PMC13210926; doi:10.3390/plants15101578)
Supplement: Supplementary file 1 [file plants-15-01578-s001.zip › Table S2. RNA velocity and CytoTRACE developmental metrics across annotated tomato leaf cell types.xlsx]

## Sheet: Table S2. RNA velocity and Cyto
Table S2. RNA velocity and CytoTRACE developmental metrics across annotated tomato leaf cell-types.
Cell type	Number of cells	Percentage	CytoTRACE score mean	CytoTRACE score SD	CytoTRACE pseudotime mean	CytoTRACE pseudotime SD	VeloVI latent time mean	VeloVI latent time SD	Velocity magnitude mean	Velocity magnitude SD
Mesophyll cell	4047	0.5063	0.6781	0.1045	0.3219	0.1045	1.7602	1.9923	0.0459	0.0181
Leaf lamina epidermis	206	0.0258	0.5772	0.0995	0.4228	0.0995	1.7928	2.1748	0.0393	0.0191
Leaf vascular system	602	0.0753	0.559	0.1651	0.441	0.1651	1.6735	1.6904	0.0412	0.0212
Leaf trichome	661	0.0827	0.4668	0.1263	0.5332	0.1263	1.6057	1.6107	0.0516	0.0193
Leaf guard cell	2477	0.3099	0.3347	0.0762	0.6653	0.0762	2.8411	1.7746	0.0474	0.0209
