# Supplementary material for: Deciphering Cell-Type-Specific Transcriptional Regulation in Tomato Leaves Through Ensemble Machine Learning and Single-Cell Transcriptomics
Source: Plants (Basel). 2026 May 21;15(10):1578. doi: 10.3390/plants15101578 (PMC13210926; doi:10.3390/plants15101578)
Supplement: Supplementary file 1 [file plants-15-01578-s001.zip › Table S3. TF list of tomato from MINI-EX.xlsx]

## Sheet: TF_to_Symbol_Mapping
Table S3. TF list of tomato from MINI-EX
ID	Family	Symbol used in this study
Solyc02g093150	AP2	SlAP2-1
Solyc11g008560	AP2	SlAP2-2
Solyc11g010710	AP2	SlAP2-3
Solyc04g077490	AP2	SlAP2-4
Solyc07g018290	AP2	SlAP2-5
Solyc03g044300	AP2	SlAP2-6
Solyc08g081670	AP2	SlAP2-7
Solyc06g066390	AP2	SlAP2-8
Solyc08g081650	AP2	SlAP2-9
Solyc03g117720	AP2	SlAP2-10
Solyc02g092050	AP2	SlAP2-11
Solyc04g049800	AP2	SlAP2-12
Solyc08g076380	AP2	SlAP2-13
Solyc11g061750	AP2	SlAP2-14
Solyc04g009450	AP2	SlAP2-15
Solyc06g075510	AP2	SlAP2-16
Solyc03g123430	AP2	SlAP2-17
Solyc01g096860	AP2	SlAP2-18
Solyc12g010490	AP2	SlAP2-19
Solyc06g068570	AP2	SlAP2-20
Solyc02g064960	AP2	SlAP2-21
Solyc09g007260	AP2	SlAP2-22
Solyc10g084340	AP2	SlAP2-23
Solyc02g030210	AP2	SlAP2-24
Solyc01g008890	AP2	SlAP2-25
Solyc05g051380	AP2	SlAP2-26
Solyc11g072600	AP2	SlAP2-27
Solyc08g082630	ARF	SlARF-1
Solyc07g016180	ARF	SlARF-2
Solyc01g103050	ARF	SlARF-3
Solyc02g037530	ARF	SlARF-4
Solyc11g069190	ARF	SlARF-5
Solyc01g096070	ARF	SlARF-6
Solyc04g081240	ARF	SlARF-7
Solyc06g075150	ARF	SlARF-8
Solyc03g031970	ARF	SlARF-9
Solyc08g008380	ARF	SlARF-10
Solyc12g042070	ARF	SlARF-11
Solyc05g047460	ARF	SlARF-12
Solyc11g069500	ARF	SlARF-13
Solyc09g007810	ARF	SlARF-14
Solyc03g118300	ARF	SlARF-15
Solyc03g118290	ARF	SlARF-16
Solyc02g077560	ARF	SlARF-17
Solyc07g043620	ARF	SlARF-18
Solyc07g042260	ARF	SlARF-19
Solyc10g086130	ARF	SlARF-20
Solyc05g056040	ARF	SlARF-21
Solyc11g013480	ARF	SlARF-22
Solyc05g014260	ARR-B	SlARR-B-1
Solyc04g008050	ARR-B	SlARR-B-2
Solyc12g010330	ARR-B	SlARR-B-3
Solyc07g005140	ARR-B	SlARR-B-4
Solyc03g026250	ARR-B	SlARR-B-5
Solyc07g009110	ARR-B	SlARR-B-6
Solyc07g009580	ARR-B	SlARR-B-7
Solyc03g083340	ARR-B	SlARR-B-8
Solyc05g054390	ARR-B	SlARR-B-9
Solyc10g050420	ARR-B	SlARR-B-10
Solyc07g019550	ARR-B	SlARR-B-11
Solyc11g072330	ARR-B	SlARR-B-12
Solyc06g061030	ARR-B	SlARR-B-13
Solyc01g065540	ARR-B	SlARR-B-14
Solyc04g051080	ARR-B	SlARR-B-15
Solyc12g099380	ARR-B	SlARR-B-16
Solyc08g077230	ARR-B	SlARR-B-17
Solyc08g006240	B3	SlB3-1
Solyc08g006220	B3	SlB3-2
Solyc08g006270	B3	SlB3-3
Solyc08g013700	B3	SlB3-4
Solyc01g095880	B3	SlB3-5
Solyc08g013690	B3	SlB3-6
Solyc08g006280	B3	SlB3-7
Solyc08g006230	B3	SlB3-8
Solyc08g006210	B3	SlB3-9
Solyc00g011660	B3	SlB3-10
Solyc01g096790	B3	SlB3-11
Solyc02g026080	B3	SlB3-12
Solyc10g075030	B3	SlB3-13
Solyc01g108950	B3	SlB3-14
Solyc01g108940	B3	SlB3-15
Solyc01g108930	B3	SlB3-16
Solyc10g053890	B3	SlB3-17
Solyc01g108140	B3	SlB3-18
Solyc01g108130	B3	SlB3-19
Solyc01g108120	B3	SlB3-20
Solyc02g065310	B3	SlB3-21
Solyc02g065340	B3	SlB3-22
Solyc02g065350	B3	SlB3-23
Solyc08g029090	B3	SlB3-24
Solyc02g079020	B3	SlB3-25
Solyc02g081780	B3	SlB3-26
Solyc09g010230	B3	SlB3-27
Solyc02g090170	B3	SlB3-28
Solyc02g090710	B3	SlB3-29
Solyc11g045450	B3	SlB3-30
Solyc10g083210	B3	SlB3-31
Solyc02g094460	B3	SlB3-32
Solyc03g007140	B3	SlB3-33
Solyc08g068540	B3	SlB3-34
Solyc03g036477	B3	SlB3-35
Solyc03g042500	B3	SlB3-36
Solyc03g043580	B3	SlB3-37
Solyc01g106250	B3	SlB3-38
Solyc08g006190	B3	SlB3-39
Solyc08g006200	B3	SlB3-40
Solyc02g021260	B3	SlB3-41
Solyc04g015500	B3	SlB3-42
Solyc06g073980	B3	SlB3-43
Solyc01g060370	B3	SlB3-44
Solyc04g064830	B3	SlB3-45
Solyc01g015210	B3	SlB3-46
Solyc06g082520	B3	SlB3-47
Solyc06g083590	B3	SlB3-48
Solyc06g034140	B3	SlB3-49
Solyc06g083600	B3	SlB3-50
Solyc01g079560	B3	SlB3-51
Solyc04g079130	B3	SlB3-52
Solyc12g007300	B3	SlB3-53
Solyc01g081400	B3	SlB3-54
Solyc07g017470	B3	SlB3-55
Solyc04g079590	B3	SlB3-56
Solyc06g074160	B3	SlB3-57
Solyc05g017740	B3	SlB3-58
Solyc06g007530	B3	SlB3-59
Solyc12g098460	B3	SlB3-60
Solyc05g004000	B3	SlB3-61
Solyc07g054630	B3	SlB3-62
Solyc05g041100	B3	SlB3-63
Solyc03g111500	B3	SlB3-64
Solyc03g111410	B3	SlB3-65
Solyc08g076230	BBR-BPC	SlBBR-BPC-1
Solyc04g081170	BBR-BPC	SlBBR-BPC-2
Solyc01g110470	BBR-BPC	SlBBR-BPC-3
Solyc02g084230	BBR-BPC	SlBBR-BPC-4
Solyc04g008380	BBR-BPC	SlBBR-BPC-5
Solyc06g072370	BBR-BPC	SlBBR-BPC-6
Solyc03g005990	BES1	SlBES1-1
Solyc12g089040	BES1	SlBES1-2
Solyc02g063010	BES1	SlBES1-3
Solyc02g071990	BES1	SlBES1-4
Solyc04g079980	BES1	SlBES1-5
Solyc10g076390	BES1	SlBES1-6
Solyc08g005780	BES1	SlBES1-7
Solyc07g062260	BES1	SlBES1-8
Solyc01g094580	BES1	SlBES1-9
Solyc06g074360	C2H2	SlC2H2-1
Solyc05g054650	C2H2	SlC2H2-2
Solyc05g054660	C2H2	SlC2H2-3
Solyc04g081370	C2H2	SlC2H2-4
Solyc03g115120	C2H2	SlC2H2-5
Solyc05g055500	C2H2	SlC2H2-6
Solyc06g005180	C2H2	SlC2H2-7
Solyc03g115450	C2H2	SlC2H2-8
Solyc04g080130	C2H2	SlC2H2-9
Solyc10g049870	C2H2	SlC2H2-10
Solyc09g090260	C2H2	SlC2H2-11
Solyc03g093870	C2H2	SlC2H2-12
Solyc03g117070	C2H2	SlC2H2-13
Solyc09g089600	C2H2	SlC2H2-14
Solyc07g053570	C2H2	SlC2H2-15
Solyc03g095270	C2H2	SlC2H2-16
Solyc05g054030	C2H2	SlC2H2-17
Solyc05g006310	C2H2	SlC2H2-18
Solyc07g066160	C2H2	SlC2H2-19
Solyc05g009770	C2H2	SlC2H2-20
Solyc10g080200	C2H2	SlC2H2-21
Solyc10g078990	C2H2	SlC2H2-22
Solyc07g063970	C2H2	SlC2H2-23
Solyc03g111590	C2H2	SlC2H2-24
Solyc09g089590	C2H2	SlC2H2-25
Solyc02g061660	C2H2	SlC2H2-26
Solyc10g078970	C2H2	SlC2H2-27
Solyc10g077110	C2H2	SlC2H2-28
Solyc05g009170	C2H2	SlC2H2-29
Solyc02g062940	C2H2	SlC2H2-30
Solyc05g050170	C2H2	SlC2H2-31
Solyc05g050860	C2H2	SlC2H2-32
Solyc02g061700	C2H2	SlC2H2-33
Solyc03g025440	C2H2	SlC2H2-34
Solyc03g083310	C2H2	SlC2H2-35
Solyc09g074780	C2H2	SlC2H2-36
Solyc08g063040	C2H2	SlC2H2-37
Solyc06g065440	C2H2	SlC2H2-38
Solyc04g056320	C2H2	SlC2H2-39
Solyc06g068390	C2H2	SlC2H2-40
Solyc06g072360	C2H2	SlC2H2-41
Solyc08g078590	C2H2	SlC2H2-42
Solyc06g062670	C2H2	SlC2H2-43
Solyc04g008500	C2H2	SlC2H2-44
Solyc06g075780	C2H2	SlC2H2-45
Solyc04g028560	C2H2	SlC2H2-46
Solyc08g077000	C2H2	SlC2H2-47
Solyc06g075250	C2H2	SlC2H2-48
Solyc06g074800	C2H2	SlC2H2-49
Solyc04g015570	C2H2	SlC2H2-50
Solyc02g094170	C2H2	SlC2H2-51
Solyc06g061160	C2H2	SlC2H2-52
Solyc03g098070	C2H2	SlC2H2-53
Solyc06g076820	C2H2	SlC2H2-54
Solyc07g006880	C2H2	SlC2H2-55
Solyc08g059770	C2H2	SlC2H2-56
Solyc09g066250	C2H2	SlC2H2-57
Solyc04g077980	C2H2	SlC2H2-58
Solyc09g065670	C2H2	SlC2H2-59
Solyc03g059270	C2H2	SlC2H2-60
Solyc02g085580	C2H2	SlC2H2-61
Solyc09g011120	C2H2	SlC2H2-62
Solyc06g053720	C2H2	SlC2H2-63
Solyc09g009120	C2H2	SlC2H2-64
Solyc09g008440	C2H2	SlC2H2-65
Solyc06g060740	C2H2	SlC2H2-66
Solyc02g088670	C2H2	SlC2H2-67
Solyc04g074320	C2H2	SlC2H2-68
Solyc09g007550	C2H2	SlC2H2-69
Solyc03g121660	C2H2	SlC2H2-70
Solyc04g074250	C2H2	SlC2H2-71
Solyc05g012490	C2H2	SlC2H2-72
Solyc01g005210	C2H2	SlC2H2-73
Solyc10g085560	C2H2	SlC2H2-74
Solyc12g088390	C2H2	SlC2H2-75
Solyc01g090840	C2H2	SlC2H2-76
Solyc01g107170	C2H2	SlC2H2-77
Solyc11g069240	C2H2	SlC2H2-78
Solyc10g084180	C2H2	SlC2H2-79
Solyc01g005130	C2H2	SlC2H2-80
Solyc01g081630	C2H2	SlC2H2-81
Solyc11g073060	C2H2	SlC2H2-82
Solyc11g066400	C2H2	SlC2H2-83
Solyc10g084910	C2H2	SlC2H2-84
Solyc01g099340	C2H2	SlC2H2-85
Solyc01g101250	C2H2	SlC2H2-86
Solyc11g017140	C2H2	SlC2H2-87
Solyc11g062060	C2H2	SlC2H2-88
Solyc01g087050	C2H2	SlC2H2-89
Solyc01g005060	C2H2	SlC2H2-90
Solyc11g072210	C2H2	SlC2H2-91
Solyc11g066420	C2H2	SlC2H2-92
Solyc01g060420	C2H2	SlC2H2-93
Solyc01g058130	C2H2	SlC2H2-94
Solyc00g014800	C2H2	SlC2H2-95
Solyc11g011890	C2H2	SlC2H2-96
Solyc10g047040	C3H	SlC3H-1
Solyc10g038000	C3H	SlC3H-2
Solyc01g014860	C3H	SlC3H-3
Solyc06g008740	C3H	SlC3H-4
Solyc04g057990	C3H	SlC3H-5
Solyc01g087170	C3H	SlC3H-6
Solyc12g017410	C3H	SlC3H-7
Solyc03g116410	C3H	SlC3H-8
Solyc01g008170	C3H	SlC3H-9
Solyc12g008870	C3H	SlC3H-10
Solyc03g006350	C3H	SlC3H-11
Solyc05g008670	C3H	SlC3H-12
Solyc12g009390	C3H	SlC3H-13
Solyc09g074640	C3H	SlC3H-14
Solyc12g040230	C3H	SlC3H-15
Solyc06g054600	C3H	SlC3H-16
Solyc06g072720	C3H	SlC3H-17
Solyc06g054620	C3H	SlC3H-18
Solyc11g008900	C3H	SlC3H-19
Solyc11g070070	C3H	SlC3H-20
Solyc01g100990	C3H	SlC3H-21
Solyc03g116420	C3H	SlC3H-22
Solyc03g026350	C3H	SlC3H-23
Solyc03g063200	C3H	SlC3H-24
Solyc07g053750	C3H	SlC3H-25
Solyc04g008550	C3H	SlC3H-26
Solyc10g080480	C3H	SlC3H-27
Solyc06g071860	C3H	SlC3H-28
Solyc01g087030	C3H	SlC3H-29
Solyc10g080260	C3H	SlC3H-30
Solyc01g110490	C3H	SlC3H-31
Solyc02g084520	C3H	SlC3H-32
Solyc10g079120	C3H	SlC3H-33
Solyc02g086430	C3H	SlC3H-34
Solyc06g063020	C3H	SlC3H-35
Solyc01g073940	C3H	SlC3H-36
Solyc05g009350	C3H	SlC3H-37
Solyc10g078750	C3H	SlC3H-38
Solyc02g084200	C3H	SlC3H-39
Solyc12g005770	C3H	SlC3H-40
Solyc12g008660	C3H	SlC3H-41
Solyc11g069340	C3H	SlC3H-42
Solyc04g064770	C3H	SlC3H-43
Solyc04g064800	C3H	SlC3H-44
Solyc01g014850	C3H	SlC3H-45
Solyc02g082110	C3H	SlC3H-46
Solyc06g082010	C3H	SlC3H-47
Solyc03g111580	C3H	SlC3H-48
Solyc01g067550	C3H	SlC3H-49
Solyc05g015650	CAMTA	SlCAMTA-1
Solyc01g105230	CAMTA	SlCAMTA-2
Solyc01g060170	CAMTA	SlCAMTA-3
Solyc12g099340	CAMTA	SlCAMTA-4
Solyc12g035520	CAMTA	SlCAMTA-5
Solyc04g056270	CAMTA	SlCAMTA-6
Solyc01g057270	CAMTA	SlCAMTA-7
Solyc12g096500	CO-like	SlCOL-1
Solyc03g119540	CO-like	SlCOL-2
Solyc08g006530	CO-like	SlCOL-3
Solyc09g074560	CO-like	SlCOL-4
Solyc02g089540	CO-like	SlCOL-5
Solyc07g006630	CO-like	SlCOL-6
Solyc05g020020	CO-like	SlCOL-7
Solyc05g024010	CO-like	SlCOL-8
Solyc04g007210	CO-like	SlCOL-9
Solyc05g046040	CO-like	SlCOL-10
Solyc02g089520	CO-like	SlCOL-11
Solyc05g009310	CO-like	SlCOL-12
Solyc07g045180	CO-like	SlCOL-13
Solyc09g082500	CPP	SlCPP-1
Solyc07g020710	CPP	SlCPP-2
Solyc08g067150	CPP	SlCPP-3
Solyc12g007180	CPP	SlCPP-4
Solyc12g089240	DBB	SlDBB-1
Solyc02g089500	DBB	SlDBB-2
Solyc12g006240	DBB	SlDBB-3
Solyc04g081020	DBB	SlDBB-4
Solyc06g073180	DBB	SlDBB-5
Solyc02g084420	DBB	SlDBB-6
Solyc07g062160	DBB	SlDBB-7
Solyc01g110370	DBB	SlDBB-8
Solyc12g005420	DBB	SlDBB-9
Solyc01g110180	DBB	SlDBB-10
Solyc06g069760	Dof	SlDof-1
Solyc09g010680	Dof	SlDof-2
Solyc03g112930	Dof	SlDof-3
Solyc04g070960	Dof	SlDof-4
Solyc03g082840	Dof	SlDof-5
Solyc06g071480	Dof	SlDof-6
Solyc05g054510	Dof	SlDof-7
Solyc11g010940	Dof	SlDof-8
Solyc02g076850	Dof	SlDof-9
Solyc06g075370	Dof	SlDof-10
Solyc06g062520	Dof	SlDof-11
Solyc06g076030	Dof	SlDof-12
Solyc06g005130	Dof	SlDof-13
Solyc04g079570	Dof	SlDof-14
Solyc02g078620	Dof	SlDof-15
Solyc08g082910	Dof	SlDof-16
Solyc02g088070	Dof	SlDof-17
Solyc02g077960	Dof	SlDof-18
Solyc10g009360	Dof	SlDof-19
Solyc02g090310	Dof	SlDof-20
Solyc02g077950	Dof	SlDof-21
Solyc11g066050	Dof	SlDof-22
Solyc10g086440	Dof	SlDof-23
Solyc02g065290	Dof	SlDof-24
Solyc01g096120	Dof	SlDof-25
Solyc05g007880	Dof	SlDof-26
Solyc02g090220	Dof	SlDof-27
Solyc03g121400	Dof	SlDof-28
Solyc03g115940	Dof	SlDof-29
Solyc02g067230	Dof	SlDof-30
Solyc11g072500	Dof	SlDof-31
Solyc09g010670	E2F/DP	SlE2F/DP-1
Solyc02g087310	E2F/DP	SlE2F/DP-2
Solyc03g113760	E2F/DP	SlE2F/DP-3
Solyc04g081350	E2F/DP	SlE2F/DP-4
Solyc10g078430	E2F/DP	SlE2F/DP-5
Solyc06g074010	E2F/DP	SlE2F/DP-6
Solyc11g068800	E2F/DP	SlE2F/DP-7
Solyc01g007760	E2F/DP	SlE2F/DP-8
Solyc03g096630	EIL	SlEIL-1
Solyc01g096810	EIL	SlEIL-2
Solyc04g054840	EIL	SlEIL-3
Solyc01g006650	EIL	SlEIL-4
Solyc01g009170	EIL	SlEIL-5
Solyc01g014480	EIL	SlEIL-6
Solyc05g051875	EIL	SlEIL-7
Solyc06g073730	EIL	SlEIL-8
Solyc06g073720	EIL	SlEIL-9
Solyc12g056590	ERF	SlERF-1
Solyc06g051840	ERF	SlERF-2
Solyc11g045690	ERF	SlERF-3
Solyc03g005500	ERF	SlERF-4
Solyc03g005510	ERF	SlERF-5
Solyc03g005520	ERF	SlERF-6
Solyc12g056980	ERF	SlERF-7
Solyc03g006320	ERF	SlERF-8
Solyc03g026270	ERF	SlERF-9
Solyc12g056430	ERF	SlERF-10
Solyc03g007460	ERF	SlERF-11
Solyc06g054630	ERF	SlERF-12
Solyc12g049560	ERF	SlERF-13
Solyc03g026280	ERF	SlERF-14
Solyc08g007820	ERF	SlERF-15
Solyc04g072900	ERF	SlERF-16
Solyc06g066540	ERF	SlERF-17
Solyc04g054910	ERF	SlERF-18
Solyc03g114440	ERF	SlERF-19
Solyc06g068360	ERF	SlERF-20
Solyc07g064890	ERF	SlERF-21
Solyc04g051360	ERF	SlERF-22
Solyc01g091760	ERF	SlERF-23
Solyc01g090560	ERF	SlERF-24
Solyc04g050750	ERF	SlERF-25
Solyc01g090320	ERF	SlERF-26
Solyc06g068830	ERF	SlERF-27
Solyc01g090370	ERF	SlERF-28
Solyc01g090340	ERF	SlERF-29
Solyc07g054220	ERF	SlERF-30
Solyc12g038450	ERF	SlERF-31
Solyc12g038440	ERF	SlERF-32
Solyc03g093610	ERF	SlERF-33
Solyc03g093560	ERF	SlERF-34
Solyc04g072300	ERF	SlERF-35
Solyc04g071770	ERF	SlERF-36
Solyc12g044390	ERF	SlERF-37
Solyc01g090300	ERF	SlERF-38
Solyc06g063070	ERF	SlERF-39
Solyc12g042210	ERF	SlERF-40
Solyc01g057080	ERF	SlERF-41
Solyc08g007830	ERF	SlERF-42
Solyc06g065820	ERF	SlERF-43
Solyc01g090310	ERF	SlERF-44
Solyc08g007230	ERF	SlERF-45
Solyc07g049490	ERF	SlERF-46
Solyc01g095500	ERF	SlERF-47
Solyc03g093540	ERF	SlERF-48
Solyc03g093550	ERF	SlERF-49
Solyc08g066660	ERF	SlERF-50
Solyc03g116610	ERF	SlERF-51
Solyc11g045680	ERF	SlERF-52
Solyc08g078180	ERF	SlERF-53
Solyc11g006050	ERF	SlERF-54
Solyc05g050790	ERF	SlERF-55
Solyc05g050830	ERF	SlERF-56
Solyc03g124110	ERF	SlERF-57
Solyc02g077360	ERF	SlERF-58
Solyc02g077370	ERF	SlERF-59
Solyc03g123500	ERF	SlERF-60
Solyc09g075420	ERF	SlERF-61
Solyc05g051180	ERF	SlERF-62
Solyc05g051200	ERF	SlERF-63
Solyc09g089910	ERF	SlERF-64
Solyc02g077810	ERF	SlERF-65
Solyc05g052030	ERF	SlERF-66
Solyc05g052040	ERF	SlERF-67
Solyc05g052050	ERF	SlERF-68
Solyc09g066360	ERF	SlERF-69
Solyc09g066350	ERF	SlERF-70
Solyc09g066340	ERF	SlERF-71
Solyc05g052410	ERF	SlERF-72
Solyc08g078170	ERF	SlERF-73
Solyc12g008350	ERF	SlERF-74
Solyc11g011740	ERF	SlERF-75
Solyc02g077840	ERF	SlERF-76
Solyc03g120840	ERF	SlERF-77
Solyc09g089920	ERF	SlERF-78
Solyc12g009240	ERF	SlERF-79
Solyc10g080650	ERF	SlERF-80
Solyc10g080310	ERF	SlERF-81
Solyc10g083560	ERF	SlERF-82
Solyc10g078610	ERF	SlERF-83
Solyc01g067540	ERF	SlERF-84
Solyc10g076380	ERF	SlERF-85
Solyc10g076370	ERF	SlERF-86
Solyc04g007170	ERF	SlERF-87
Solyc12g009490	ERF	SlERF-88
Solyc01g108240	ERF	SlERF-89
Solyc09g089930	ERF	SlERF-90
Solyc10g050970	ERF	SlERF-91
Solyc01g005630	ERF	SlERF-92
Solyc04g012050	ERF	SlERF-93
Solyc02g067020	ERF	SlERF-94
Solyc12g013660	ERF	SlERF-95
Solyc05g009250	ERF	SlERF-96
Solyc10g009110	ERF	SlERF-97
Solyc06g082590	ERF	SlERF-98
Solyc10g006130	ERF	SlERF-99
Solyc09g091950	ERF	SlERF-100
Solyc04g014530	ERF	SlERF-101
Solyc05g009460	ERF	SlERF-102
Solyc01g065980	ERF	SlERF-103
Solyc07g042230	ERF	SlERF-104
Solyc03g119800	ERF	SlERF-105
Solyc02g090790	ERF	SlERF-106
Solyc02g090800	ERF	SlERF-107
Solyc08g082210	ERF	SlERF-108
Solyc03g117230	ERF	SlERF-109
Solyc11g042560	ERF	SlERF-110
Solyc01g014720	ERF	SlERF-111
Solyc08g080290	ERF	SlERF-112
Solyc03g117130	ERF	SlERF-113
Solyc02g090770	ERF	SlERF-114
Solyc06g035700	ERF	SlERF-115
Solyc12g005960	ERF	SlERF-116
Solyc05g013540	ERF	SlERF-117
Solyc04g078640	ERF	SlERF-118
Solyc06g050520	ERF	SlERF-119
Solyc08g078420	ERF	SlERF-120
Solyc08g078410	ERF	SlERF-121
Solyc02g093130	ERF	SlERF-122
Solyc08g078190	ERF	SlERF-123
Solyc11g042580	ERF	SlERF-124
Solyc03g118190	ERF	SlERF-125
Solyc08g081960	ERF	SlERF-126
Solyc07g053740	ERF	SlERF-127
Solyc03g119580	ERF	SlERF-128
Solyc11g012980	ERF	SlERF-129
Solyc09g059510	ERF	SlERF-130
Solyc01g008880	ERF	SlERF-131
Solyc04g080910	ERF	SlERF-132
Solyc09g009240	ERF	SlERF-133
Solyc01g009440	ERF	SlERF-134
Solyc11g011750	ERF	SlERF-135
Solyc01g096850	FAR1	SlFAR1-1
Solyc07g043270	FAR1	SlFAR1-2
Solyc06g054040	FAR1	SlFAR1-3
Solyc09g057870	FAR1	SlFAR1-4
Solyc09g075640	FAR1	SlFAR1-5
Solyc10g084220	FAR1	SlFAR1-6
Solyc07g043260	FAR1	SlFAR1-7
Solyc03g121630	FAR1	SlFAR1-8
Solyc03g113110	FAR1	SlFAR1-9
Solyc03g044690	FAR1	SlFAR1-10
Solyc08g060840	FAR1	SlFAR1-11
Solyc05g014930	FAR1	SlFAR1-12
Solyc09g057880	FAR1	SlFAR1-13
Solyc02g092170	FAR1	SlFAR1-14
Solyc11g051000	FAR1	SlFAR1-15
Solyc06g068210	FAR1	SlFAR1-16
Solyc06g068200	FAR1	SlFAR1-17
Solyc06g073200	FAR1	SlFAR1-18
Solyc02g068550	FAR1	SlFAR1-19
Solyc11g017210	FAR1	SlFAR1-20
Solyc06g073670	FAR1	SlFAR1-21
Solyc06g073210	FAR1	SlFAR1-22
Solyc01g112320	FAR1	SlFAR1-23
Solyc03g117520	FAR1	SlFAR1-24
Solyc07g045520	FAR1	SlFAR1-25
Solyc01g103180	FAR1	SlFAR1-26
Solyc07g045000	G2-like	SlGLK-1
Solyc04g008480	G2-like	SlGLK-2
Solyc12g006280	G2-like	SlGLK-3
Solyc06g076350	G2-like	SlGLK-4
Solyc07g049640	G2-like	SlGLK-5
Solyc07g009560	G2-like	SlGLK-6
Solyc07g017310	G2-like	SlGLK-7
Solyc12g011250	G2-like	SlGLK-8
Solyc12g017370	G2-like	SlGLK-9
Solyc12g006800	G2-like	SlGLK-10
Solyc04g015290	G2-like	SlGLK-11
Solyc12g011237	G2-like	SlGLK-12
Solyc04g050070	G2-like	SlGLK-13
Solyc09g072830	G2-like	SlGLK-14
Solyc11g019990	G2-like	SlGLK-15
Solyc02g090400	G2-like	SlGLK-16
Solyc09g005030	G2-like	SlGLK-17
Solyc09g005370	G2-like	SlGLK-18
Solyc04g079600	G2-like	SlGLK-19
Solyc06g008200	G2-like	SlGLK-20
Solyc06g005680	G2-like	SlGLK-21
Solyc10g076460	G2-like	SlGLK-22
Solyc11g022470	G2-like	SlGLK-23
Solyc02g080680	G2-like	SlGLK-24
Solyc02g080710	G2-like	SlGLK-25
Solyc11g011770	G2-like	SlGLK-26
Solyc12g098370	G2-like	SlGLK-27
Solyc02g080730	G2-like	SlGLK-28
Solyc02g080740	G2-like	SlGLK-29
Solyc02g080860	G2-like	SlGLK-30
Solyc07g053630	G2-like	SlGLK-31
Solyc01g108300	G2-like	SlGLK-32
Solyc10g085620	G2-like	SlGLK-33
Solyc05g055940	G2-like	SlGLK-34
Solyc10g078720	G2-like	SlGLK-35
Solyc10g078310	G2-like	SlGLK-36
Solyc09g091880	G2-like	SlGLK-37
Solyc01g091810	G2-like	SlGLK-38
Solyc06g066340	G2-like	SlGLK-39
Solyc05g049860	G2-like	SlGLK-40
Solyc10g083340	G2-like	SlGLK-41
Solyc06g066180	G2-like	SlGLK-42
Solyc10g080460	G2-like	SlGLK-43
Solyc06g051060	G2-like	SlGLK-44
Solyc11g067280	G2-like	SlGLK-45
Solyc08g005260	G2-like	SlGLK-46
Solyc10g008160	G2-like	SlGLK-47
Solyc05g009720	G2-like	SlGLK-48
Solyc05g007890	G2-like	SlGLK-49
Solyc02g076670	G2-like	SlGLK-50
Solyc08g076010	G2-like	SlGLK-51
Solyc08g076400	G2-like	SlGLK-52
Solyc03g006150	G2-like	SlGLK-53
Solyc05g051060	G2-like	SlGLK-54
Solyc10g080960	G2-like	SlGLK-55
Solyc05g053500	GATA	SlGATA-1
Solyc01g106040	GATA	SlGATA-2
Solyc12g008830	GATA	SlGATA-3
Solyc09g091250	GATA	SlGATA-4
Solyc09g075610	GATA	SlGATA-5
Solyc06g075140	GATA	SlGATA-6
Solyc04g015360	GATA	SlGATA-7
Solyc07g038160	GATA	SlGATA-8
Solyc12g099370	GATA	SlGATA-9
Solyc01g090760	GATA	SlGATA-10
Solyc11g069510	GATA	SlGATA-11
Solyc08g007190	GATA	SlGATA-12
Solyc01g110310	GATA	SlGATA-13
Solyc08g066510	GATA	SlGATA-14
Solyc03g033660	GATA	SlGATA-15
Solyc06g060940	GATA	SlGATA-16
Solyc04g076530	GATA	SlGATA-17
Solyc01g100220	GATA	SlGATA-18
Solyc03g120890	GATA	SlGATA-19
Solyc08g077960	GATA	SlGATA-20
Solyc05g056120	GATA	SlGATA-21
Solyc10g018560	GATA	SlGATA-22
Solyc01g060490	GATA	SlGATA-23
Solyc02g085190	GATA	SlGATA-24
Solyc02g062380	GATA	SlGATA-25
Solyc02g084590	GATA	SlGATA-26
Solyc05g054400	GATA	SlGATA-27
Solyc02g062760	GATA	SlGATA-28
Solyc01g106030	GATA	SlGATA-29
Solyc10g047640	GATA	SlGATA-30
Solyc04g011630	GRAS	SlGRAS-1
Solyc12g099220	GRAS	SlGRAS-2
Solyc04g014830	GRAS	SlGRAS-3
Solyc05g053090	GRAS	SlGRAS-4
Solyc05g053420	GRAS	SlGRAS-5
Solyc05g054170	GRAS	SlGRAS-6
Solyc01g008910	GRAS	SlGRAS-7
Solyc01g009840	GRAS	SlGRAS-8
Solyc06g009610	GRAS	SlGRAS-9
Solyc06g035620	GRAS	SlGRAS-10
Solyc06g036170	GRAS	SlGRAS-11
Solyc12g049320	GRAS	SlGRAS-12
Solyc04g064550	GRAS	SlGRAS-13
Solyc01g059960	GRAS	SlGRAS-14
Solyc01g059950	GRAS	SlGRAS-15
Solyc12g099900	GRAS	SlGRAS-16
Solyc07g066250	GRAS	SlGRAS-17
Solyc08g078800	GRAS	SlGRAS-18
Solyc07g065270	GRAS	SlGRAS-19
Solyc02g085340	GRAS	SlGRAS-20
Solyc03g025170	GRAS	SlGRAS-21
Solyc02g085600	GRAS	SlGRAS-22
Solyc09g010920	GRAS	SlGRAS-23
Solyc07g043330	GRAS	SlGRAS-24
Solyc01g090950	GRAS	SlGRAS-25
Solyc07g047950	GRAS	SlGRAS-26
Solyc09g018460	GRAS	SlGRAS-27
Solyc03g110950	GRAS	SlGRAS-28
Solyc11g013150	GRAS	SlGRAS-29
Solyc11g017100	GRAS	SlGRAS-30
Solyc07g052960	GRAS	SlGRAS-31
Solyc07g063940	GRAS	SlGRAS-32
Solyc08g080400	GRAS	SlGRAS-33
Solyc01g100200	GRAS	SlGRAS-34
Solyc02g092370	GRAS	SlGRAS-35
Solyc11g012510	GRAS	SlGRAS-36
Solyc02g092570	GRAS	SlGRAS-37
Solyc02g094340	GRAS	SlGRAS-38
Solyc11g011260	GRAS	SlGRAS-39
Solyc06g076280	GRAS	SlGRAS-40
Solyc06g076290	GRAS	SlGRAS-41
Solyc12g005340	GRAS	SlGRAS-42
Solyc10g074680	GRAS	SlGRAS-43
Solyc10g086370	GRAS	SlGRAS-44
Solyc09g066450	GRAS	SlGRAS-45
Solyc06g082530	GRAS	SlGRAS-46
Solyc01g079370	GRAS	SlGRAS-47
Solyc01g079380	GRAS	SlGRAS-48
Solyc10g086530	GRAS	SlGRAS-49
Solyc03g123400	GRAS	SlGRAS-50
Solyc09g090830	GRAS	SlGRAS-51
Solyc11g005610	GRAS	SlGRAS-52
Solyc08g014030	GRAS	SlGRAS-53
Solyc10g086380	GRAS	SlGRAS-54
Solyc08g075950	GRF	SlGRF-1
Solyc08g005430	GRF	SlGRF-2
Solyc03g082430	GRF	SlGRF-3
Solyc04g077510	GRF	SlGRF-4
Solyc09g009200	GRF	SlGRF-5
Solyc08g079800	GRF	SlGRF-6
Solyc08g083230	GRF	SlGRF-7
Solyc12g096070	GRF	SlGRF-8
Solyc07g041640	GRF	SlGRF-9
Solyc10g083510	GRF	SlGRF-10
Solyc02g092070	GRF	SlGRF-11
Solyc01g091540	GRF	SlGRF-12
Solyc02g083750	GeBP	SlGeBP-1
Solyc01g097890	GeBP	SlGeBP-2
Solyc05g051330	GeBP	SlGeBP-3
Solyc02g014750	GeBP	SlGeBP-4
Solyc02g014740	GeBP	SlGeBP-5
Solyc02g005290	GeBP	SlGeBP-6
Solyc07g064000	GeBP	SlGeBP-7
Solyc07g052900	GeBP	SlGeBP-8
Solyc07g052830	GeBP	SlGeBP-9
Solyc07g052760	GeBP	SlGeBP-10
Solyc07g063840	GeBP	SlGeBP-11
Solyc01g107410	HB-PHD	SlPHD-HB-1
Solyc07g008730	HB-PHD	SlPHD-HB-2
Solyc11g065110	HB-other	SlHB-1
Solyc09g074690	HB-other	SlHB-2
Solyc09g060160	HB-other	SlHB-3
Solyc09g057550	HB-other	SlHB-4
Solyc02g077660	HB-other	SlHB-5
Solyc07g026570	HB-other	SlHB-6
Solyc09g015110	HB-other	SlHB-7
Solyc04g025740	HB-other	SlHB-8
Solyc12g099760	HB-other	SlHB-9
Solyc09g066060	HB-other	SlHB-10
Solyc10g007130	HB-other	SlHB-11
Solyc08g062530	HB-other	SlHB-12
Solyc08g061140	HB-other	SlHB-13
Solyc07g053610	HB-other	SlHB-14
Solyc12g010410	HB-other	SlHB-15
Solyc07g041850	HD-ZIP	SlHD-ZIP-1
Solyc02g085630	HD-ZIP	SlHD-ZIP-2
Solyc01g091630	HD-ZIP	SlHD-ZIP-3
Solyc11g011940	HD-ZIP	SlHD-ZIP-4
Solyc09g008810	HD-ZIP	SlHD-ZIP-5
Solyc01g010600	HD-ZIP	SlHD-ZIP-6
Solyc09g066030	HD-ZIP	SlHD-ZIP-7
Solyc02g087840	HD-ZIP	SlHD-ZIP-8
Solyc02g086930	HD-ZIP	SlHD-ZIP-9
Solyc12g005830	HD-ZIP	SlHD-ZIP-10
Solyc05g006980	HD-ZIP	SlHD-ZIP-11
Solyc05g015030	HD-ZIP	SlHD-ZIP-12
Solyc10g080540	HD-ZIP	SlHD-ZIP-13
Solyc02g024070	HD-ZIP	SlHD-ZIP-14
Solyc02g062960	HD-ZIP	SlHD-ZIP-15
Solyc04g005800	HD-ZIP	SlHD-ZIP-16
Solyc02g063520	HD-ZIP	SlHD-ZIP-17
Solyc10g018000	HD-ZIP	SlHD-ZIP-18
Solyc02g067410	HD-ZIP	SlHD-ZIP-19
Solyc02g080260	HD-ZIP	SlHD-ZIP-20
Solyc10g005330	HD-ZIP	SlHD-ZIP-21
Solyc05g008050	HD-ZIP	SlHD-ZIP-22
Solyc03g120910	HD-ZIP	SlHD-ZIP-23
Solyc11g010270	HD-ZIP	SlHD-ZIP-24
Solyc02g077590	HD-ZIP	SlHD-ZIP-25
Solyc03g120620	HD-ZIP	SlHD-ZIP-26
Solyc05g007180	HD-ZIP	SlHD-ZIP-27
Solyc05g051460	HD-ZIP	SlHD-ZIP-28
Solyc06g072310	HD-ZIP	SlHD-ZIP-29
Solyc02g069830	HD-ZIP	SlHD-ZIP-30
Solyc08g083130	HD-ZIP	SlHD-ZIP-31
Solyc01g073910	HD-ZIP	SlHD-ZIP-32
Solyc08g076370	HD-ZIP	SlHD-ZIP-33
Solyc06g060830	HD-ZIP	SlHD-ZIP-34
Solyc04g074700	HD-ZIP	SlHD-ZIP-35
Solyc03g026070	HD-ZIP	SlHD-ZIP-36
Solyc03g098200	HD-ZIP	SlHD-ZIP-37
Solyc04g077220	HD-ZIP	SlHD-ZIP-38
Solyc08g066500	HD-ZIP	SlHD-ZIP-39
Solyc06g053220	HD-ZIP	SlHD-ZIP-40
Solyc03g034110	HD-ZIP	SlHD-ZIP-41
Solyc06g053210	HD-ZIP	SlHD-ZIP-42
Solyc07g062790	HD-ZIP	SlHD-ZIP-43
Solyc03g034120	HD-ZIP	SlHD-ZIP-44
Solyc12g044410	HD-ZIP	SlHD-ZIP-45
Solyc01g090460	HD-ZIP	SlHD-ZIP-46
Solyc08g078300	HD-ZIP	SlHD-ZIP-47
Solyc03g034130	HD-ZIP	SlHD-ZIP-48
Solyc08g062507	HD-ZIP	SlHD-ZIP-49
Solyc02g091930	HD-ZIP	SlHD-ZIP-50
Solyc08g062503	HD-ZIP	SlHD-ZIP-51
Solyc01g096320	HD-ZIP	SlHD-ZIP-52
Solyc08g007270	HD-ZIP	SlHD-ZIP-53
Solyc03g113270	HD-ZIP	SlHD-ZIP-54
Solyc03g082550	HD-ZIP	SlHD-ZIP-55
Solyc03g034150	HD-ZIP	SlHD-ZIP-56
Solyc11g069470	HD-ZIP	SlHD-ZIP-57
Solyc07g054380	HD-ZIP	SlHD-ZIP-58
Solyc06g050160	HD-ZIP	SlHD-ZIP-59
Solyc07g021550	HRT-like	SlHRT-like-1
Solyc08g062960	HSF	SlHSF-1
Solyc03g026020	HSF	SlHSF-2
Solyc09g082670	HSF	SlHSF-3
Solyc10g079380	HSF	SlHSF-4
Solyc08g005170	HSF	SlHSF-5
Solyc02g072060	HSF	SlHSF-6
Solyc02g072000	HSF	SlHSF-7
Solyc11g064990	HSF	SlHSF-8
Solyc03g097120	HSF	SlHSF-9
Solyc02g078340	HSF	SlHSF-10
Solyc08g080540	HSF	SlHSF-11
Solyc12g007070	HSF	SlHSF-12
Solyc02g090820	HSF	SlHSF-13
Solyc09g009100	HSF	SlHSF-14
Solyc07g055710	HSF	SlHSF-15
Solyc07g040680	HSF	SlHSF-16
Solyc06g072750	HSF	SlHSF-17
Solyc04g016000	HSF	SlHSF-18
Solyc12g098520	HSF	SlHSF-19
Solyc09g065660	HSF	SlHSF-20
Solyc03g006000	HSF	SlHSF-21
Solyc04g078770	HSF	SlHSF-22
Solyc08g076590	HSF	SlHSF-23
Solyc02g079180	HSF	SlHSF-24
Solyc09g059520	HSF	SlHSF-25
Solyc06g071660	LBD	SlLBD-1
Solyc06g082430	LBD	SlLBD-2
Solyc06g007390	LBD	SlLBD-3
Solyc06g082310	LBD	SlLBD-4
Solyc06g075330	LBD	SlLBD-5
Solyc06g064540	LBD	SlLBD-6
Solyc06g050430	LBD	SlLBD-7
Solyc06g005090	LBD	SlLBD-8
Solyc06g082770	LBD	SlLBD-9
Solyc05g048740	LBD	SlLBD-10
Solyc06g083930	LBD	SlLBD-11
Solyc09g010490	LBD	SlLBD-12
Solyc06g050950	LBD	SlLBD-13
Solyc08g065130	LBD	SlLBD-14
Solyc06g062630	LBD	SlLBD-15
Solyc09g014690	LBD	SlLBD-16
Solyc09g014700	LBD	SlLBD-17
Solyc12g010810	LBD	SlLBD-18
Solyc11g008830	LBD	SlLBD-19
Solyc09g066260	LBD	SlLBD-20
Solyc09g066270	LBD	SlLBD-21
Solyc11g045530	LBD	SlLBD-22
Solyc11g072470	LBD	SlLBD-23
Solyc12g100150	LBD	SlLBD-24
Solyc02g092550	LBD	SlLBD-25
Solyc05g009320	LBD	SlLBD-26
Solyc03g113360	LBD	SlLBD-27
Solyc02g065150	LBD	SlLBD-28
Solyc02g086480	LBD	SlLBD-29
Solyc02g087570	LBD	SlLBD-30
Solyc04g077990	LBD	SlLBD-31
Solyc03g112430	LBD	SlLBD-32
Solyc03g119530	LBD	SlLBD-33
Solyc01g098220	LBD	SlLBD-34
Solyc03g095940	LBD	SlLBD-35
Solyc02g077380	LBD	SlLBD-36
Solyc02g090410	LBD	SlLBD-37
Solyc02g085910	LBD	SlLBD-38
Solyc01g107190	LBD	SlLBD-39
Solyc03g063140	LBD	SlLBD-40
Solyc04g050010	LBD	SlLBD-41
Solyc01g044520	LBD	SlLBD-42
Solyc02g067800	LBD	SlLBD-43
Solyc01g109240	LBD	SlLBD-44
Solyc01g091420	LBD	SlLBD-45
Solyc02g069440	LBD	SlLBD-46
Solyc01g091400	LBD	SlLBD-47
Solyc03g118160	LFY	SlLFY-1
Solyc02g078270	LSD	SlLSD-1
Solyc08g077060	LSD	SlLSD-2
Solyc02g069720	LSD	SlLSD-3
Solyc01g106720	M-type_MADS	SlM-MADS-1
Solyc06g035570	M-type_MADS	SlM-MADS-2
Solyc12g016180	M-type_MADS	SlM-MADS-3
Solyc12g017300	M-type_MADS	SlM-MADS-4
Solyc01g103870	M-type_MADS	SlM-MADS-5
Solyc06g033830	M-type_MADS	SlM-MADS-6
Solyc06g033820	M-type_MADS	SlM-MADS-7
Solyc01g106170	M-type_MADS	SlM-MADS-8
Solyc12g016170	M-type_MADS	SlM-MADS-9
Solyc01g106700	M-type_MADS	SlM-MADS-10
Solyc01g106710	M-type_MADS	SlM-MADS-11
Solyc01g066500	M-type_MADS	SlM-MADS-12
Solyc03g034260	M-type_MADS	SlM-MADS-13
Solyc03g062820	M-type_MADS	SlM-MADS-14
Solyc01g060310	M-type_MADS	SlM-MADS-15
Solyc01g066730	M-type_MADS	SlM-MADS-16
Solyc01g106730	M-type_MADS	SlM-MADS-17
Solyc06g048380	M-type_MADS	SlM-MADS-18
Solyc04g047870	M-type_MADS	SlM-MADS-19
Solyc04g025970	M-type_MADS	SlM-MADS-20
Solyc04g025110	M-type_MADS	SlM-MADS-21
Solyc04g025050	M-type_MADS	SlM-MADS-22
Solyc04g025030	M-type_MADS	SlM-MADS-23
Solyc12g005210	M-type_MADS	SlM-MADS-24
Solyc11g069770	M-type_MADS	SlM-MADS-25
Solyc04g056550	M-type_MADS	SlM-MADS-26
Solyc04g056740	M-type_MADS	SlM-MADS-27
Solyc01g097850	M-type_MADS	SlM-MADS-28
Solyc01g098050	M-type_MADS	SlM-MADS-29
Solyc04g064860	M-type_MADS	SlM-MADS-30
Solyc01g098060	M-type_MADS	SlM-MADS-31
Solyc01g098070	M-type_MADS	SlM-MADS-32
Solyc03g119670	M-type_MADS	SlM-MADS-33
Solyc06g059780	M-type_MADS	SlM-MADS-34
Solyc06g054680	M-type_MADS	SlM-MADS-35
Solyc01g102260	M-type_MADS	SlM-MADS-36
Solyc04g076680	M-type_MADS	SlM-MADS-37
Solyc07g052700	M-type_MADS	SlM-MADS-38
Solyc11g020660	M-type_MADS	SlM-MADS-39
Solyc11g020320	M-type_MADS	SlM-MADS-40
Solyc01g103550	M-type_MADS	SlM-MADS-41
Solyc12g016150	M-type_MADS	SlM-MADS-42
Solyc11g020620	M-type_MADS	SlM-MADS-43
Solyc06g071300	M-type_MADS	SlM-MADS-44
Solyc05g013370	M-type_MADS	SlM-MADS-45
Solyc05g051825	M-type_MADS	SlM-MADS-46
Solyc10g012380	M-type_MADS	SlM-MADS-47
Solyc05g015730	M-type_MADS	SlM-MADS-48
Solyc10g012180	M-type_MADS	SlM-MADS-49
Solyc05g051830	M-type_MADS	SlM-MADS-50
Solyc10g018070	M-type_MADS	SlM-MADS-51
Solyc10g018080	M-type_MADS	SlM-MADS-52
Solyc02g032000	M-type_MADS	SlM-MADS-53
Solyc12g087820	M-type_MADS	SlM-MADS-54
Solyc10g050950	M-type_MADS	SlM-MADS-55
Solyc10g050940	M-type_MADS	SlM-MADS-56
Solyc10g050900	M-type_MADS	SlM-MADS-57
Solyc09g061950	M-type_MADS	SlM-MADS-58
Solyc10g018110	M-type_MADS	SlM-MADS-59
Solyc10g012200	M-type_MADS	SlM-MADS-60
Solyc10g017640	M-type_MADS	SlM-MADS-61
Solyc01g105800	MIKC_MADS	SlMIKC-1
Solyc02g089200	MIKC_MADS	SlMIKC-2
Solyc04g005320	MIKC_MADS	SlMIKC-3
Solyc02g089210	MIKC_MADS	SlMIKC-4
Solyc11g010570	MIKC_MADS	SlMIKC-5
Solyc01g087990	MIKC_MADS	SlMIKC-6
Solyc02g084630	MIKC_MADS	SlMIKC-7
Solyc12g087830	MIKC_MADS	SlMIKC-8
Solyc05g015750	MIKC_MADS	SlMIKC-9
Solyc04g078300	MIKC_MADS	SlMIKC-10
Solyc06g059970	MIKC_MADS	SlMIKC-11
Solyc03g114830	MIKC_MADS	SlMIKC-12
Solyc03g114840	MIKC_MADS	SlMIKC-13
Solyc02g065730	MIKC_MADS	SlMIKC-14
Solyc11g028020	MIKC_MADS	SlMIKC-15
Solyc11g032100	MIKC_MADS	SlMIKC-16
Solyc07g055920	MIKC_MADS	SlMIKC-17
Solyc10g080030	MIKC_MADS	SlMIKC-18
Solyc12g056460	MIKC_MADS	SlMIKC-19
Solyc05g056620	MIKC_MADS	SlMIKC-20
Solyc08g080100	MIKC_MADS	SlMIKC-21
Solyc02g071730	MIKC_MADS	SlMIKC-22
Solyc12g038510	MIKC_MADS	SlMIKC-23
Solyc01g093960	MIKC_MADS	SlMIKC-24
Solyc06g069430	MIKC_MADS	SlMIKC-25
Solyc04g081000	MIKC_MADS	SlMIKC-26
Solyc08g067230	MIKC_MADS	SlMIKC-27
Solyc05g012020	MIKC_MADS	SlMIKC-28
Solyc02g091550	MIKC_MADS	SlMIKC-29
Solyc03g019710	MIKC_MADS	SlMIKC-30
Solyc11g005120	MIKC_MADS	SlMIKC-31
Solyc03g006830	MIKC_MADS	SlMIKC-32
Solyc10g005760	MYB	SlMYB-1
Solyc02g079280	MYB	SlMYB-2
Solyc03g119370	MYB	SlMYB-3
Solyc11g071500	MYB	SlMYB-4
Solyc03g119740	MYB	SlMYB-5
Solyc04g009950	MYB	SlMYB-6
Solyc10g005550	MYB	SlMYB-7
Solyc11g072060	MYB	SlMYB-8
Solyc04g049120	MYB	SlMYB-9
Solyc04g049740	MYB	SlMYB-10
Solyc06g071690	MYB	SlMYB-11
Solyc10g005240	MYB	SlMYB-12
Solyc02g082040	MYB	SlMYB-13
Solyc03g119050	MYB	SlMYB-14
Solyc03g121740	MYB	SlMYB-15
Solyc06g073640	MYB	SlMYB-16
Solyc07g006750	MYB	SlMYB-17
Solyc06g074910	MYB	SlMYB-18
Solyc04g008870	MYB	SlMYB-19
Solyc10g008700	MYB	SlMYB-20
Solyc04g014470	MYB	SlMYB-21
Solyc11g071300	MYB	SlMYB-22
Solyc11g069030	MYB	SlMYB-23
Solyc06g076770	MYB	SlMYB-24
Solyc06g076840	MYB	SlMYB-25
Solyc04g005710	MYB	SlMYB-26
Solyc04g005600	MYB	SlMYB-27
Solyc02g067760	MYB	SlMYB-28
Solyc09g090130	MYB	SlMYB-29
Solyc02g067340	MYB	SlMYB-30
Solyc09g090790	MYB	SlMYB-31
Solyc06g083900	MYB	SlMYB-32
Solyc11g065840	MYB	SlMYB-33
Solyc06g074920	MYB	SlMYB-34
Solyc07g008010	MYB	SlMYB-35
Solyc10g019260	MYB	SlMYB-36
Solyc02g092930	MYB	SlMYB-37
Solyc03g116100	MYB	SlMYB-38
Solyc03g093890	MYB	SlMYB-39
Solyc06g071520	MYB	SlMYB-40
Solyc08g008480	MYB	SlMYB-41
Solyc08g081500	MYB	SlMYB-42
Solyc11g006720	MYB	SlMYB-43
Solyc03g059200	MYB	SlMYB-44
Solyc08g080580	MYB	SlMYB-45
Solyc08g065910	MYB	SlMYB-46
Solyc10g086290	MYB	SlMYB-47
Solyc03g025870	MYB	SlMYB-48
Solyc10g086270	MYB	SlMYB-49
Solyc10g086260	MYB	SlMYB-50
Solyc08g068320	MYB	SlMYB-51
Solyc10g086250	MYB	SlMYB-52
Solyc10g083900	MYB	SlMYB-53
Solyc08g076700	MYB	SlMYB-54
Solyc08g076710	MYB	SlMYB-55
Solyc01g111500	MYB	SlMYB-56
Solyc03g005570	MYB	SlMYB-57
Solyc02g091980	MYB	SlMYB-58
Solyc10g081490	MYB	SlMYB-59
Solyc02g093740	MYB	SlMYB-60
Solyc10g081320	MYB	SlMYB-61
Solyc08g082890	MYB	SlMYB-62
Solyc03g093930	MYB	SlMYB-63
Solyc03g093940	MYB	SlMYB-64
Solyc03g096350	MYB	SlMYB-65
Solyc07g052300	MYB	SlMYB-66
Solyc07g053230	MYB	SlMYB-67
Solyc07g053240	MYB	SlMYB-68
Solyc08g079270	MYB	SlMYB-69
Solyc09g055650	MYB	SlMYB-70
Solyc10g055410	MYB	SlMYB-71
Solyc07g054840	MYB	SlMYB-72
Solyc07g054960	MYB	SlMYB-73
Solyc07g054980	MYB	SlMYB-74
Solyc09g014250	MYB	SlMYB-75
Solyc07g055000	MYB	SlMYB-76
Solyc10g044680	MYB	SlMYB-77
Solyc03g112890	MYB	SlMYB-78
Solyc09g010840	MYB	SlMYB-79
Solyc09g010820	MYB	SlMYB-80
Solyc10g076820	MYB	SlMYB-81
Solyc03g112390	MYB	SlMYB-82
Solyc02g087960	MYB	SlMYB-83
Solyc02g088190	MYB	SlMYB-84
Solyc09g008390	MYB	SlMYB-85
Solyc09g008250	MYB	SlMYB-86
Solyc02g089190	MYB	SlMYB-87
Solyc08g005870	MYB	SlMYB-88
Solyc11g011050	MYB	SlMYB-89
Solyc09g011780	MYB	SlMYB-90
Solyc01g102340	MYB	SlMYB-91
Solyc10g005460	MYB	SlMYB-92
Solyc05g007710	MYB	SlMYB-93
Solyc01g009070	MYB	SlMYB-94
Solyc06g005330	MYB	SlMYB-95
Solyc04g077260	MYB	SlMYB-96
Solyc05g008250	MYB	SlMYB-97
Solyc04g056310	MYB	SlMYB-98
Solyc12g005640	MYB	SlMYB-99
Solyc01g090530	MYB	SlMYB-100
Solyc05g009230	MYB	SlMYB-101
Solyc05g048830	MYB	SlMYB-102
Solyc01g010910	MYB	SlMYB-103
Solyc04g078420	MYB	SlMYB-104
Solyc05g014290	MYB	SlMYB-105
Solyc12g099120	MYB	SlMYB-106
Solyc06g009410	MYB	SlMYB-107
Solyc05g053330	MYB	SlMYB-108
Solyc06g009480	MYB	SlMYB-109
Solyc05g007690	MYB	SlMYB-110
Solyc04g079360	MYB	SlMYB-111
Solyc06g009710	MYB	SlMYB-112
Solyc01g087130	MYB	SlMYB-113
Solyc06g065100	MYB	SlMYB-114
Solyc12g049350	MYB	SlMYB-115
Solyc12g099130	MYB	SlMYB-116
Solyc12g099140	MYB	SlMYB-117
Solyc12g049300	MYB	SlMYB-118
Solyc05g053150	MYB	SlMYB-119
Solyc01g057910	MYB	SlMYB-120
Solyc05g052850	MYB	SlMYB-121
Solyc06g069850	MYB	SlMYB-122
Solyc04g050090	MYB	SlMYB-123
Solyc01g079620	MYB	SlMYB-124
Solyc04g064540	MYB	SlMYB-125
Solyc12g096200	MYB	SlMYB-126
Solyc01g094360	MYB	SlMYB-127
Solyc06g034000	MYB	SlMYB-128
Solyc06g053610	MYB	SlMYB-129
Solyc01g005660	MYB	SlMYB-130
Solyc05g055240	MYB	SlMYB-131
Solyc05g013430	MYB	SlMYB-132
Solyc05g007870	MYB	SlMYB-133
Solyc12g008670	MYB	SlMYB-134
Solyc05g051550	MYB	SlMYB-135
Solyc04g074170	MYB	SlMYB-136
Solyc05g007160	MYB	SlMYB-137
Solyc11g073120	MYB	SlMYB-138
Solyc05g055030	MYB	SlMYB-139
Solyc06g033870	MYB	SlMYB-140
Solyc03g113530	MYB_related	SlMYBR-1
Solyc12g087970	MYB_related	SlMYBR-2
Solyc06g036300	MYB_related	SlMYBR-3
Solyc01g067560	MYB_related	SlMYBR-4
Solyc01g079210	MYB_related	SlMYBR-5
Solyc12g089170	MYB_related	SlMYBR-6
Solyc01g073950	MYB_related	SlMYBR-7
Solyc07g052490	MYB_related	SlMYBR-8
Solyc12g089190	MYB_related	SlMYBR-9
Solyc02g064630	MYB_related	SlMYBR-10
Solyc10g052470	MYB_related	SlMYBR-11
Solyc03g115440	MYB_related	SlMYBR-12
Solyc11g039750	MYB_related	SlMYBR-13
Solyc01g009650	MYB_related	SlMYBR-14
Solyc03g113620	MYB_related	SlMYBR-15
Solyc02g086690	MYB_related	SlMYBR-16
Solyc06g005590	MYB_related	SlMYBR-17
Solyc06g034030	MYB_related	SlMYBR-18
Solyc08g078340	MYB_related	SlMYBR-19
Solyc10g084370	MYB_related	SlMYBR-20
Solyc01g109690	MYB_related	SlMYBR-21
Solyc05g052610	MYB_related	SlMYBR-22
Solyc10g080920	MYB_related	SlMYBR-23
Solyc08g066190	MYB_related	SlMYBR-24
Solyc12g044610	MYB_related	SlMYBR-25
Solyc08g065380	MYB_related	SlMYBR-26
Solyc10g080300	MYB_related	SlMYBR-27
Solyc12g019910	MYB_related	SlMYBR-28
Solyc01g106940	MYB_related	SlMYBR-29
Solyc12g019900	MYB_related	SlMYBR-30
Solyc06g005310	MYB_related	SlMYBR-31
Solyc01g095030	MYB_related	SlMYBR-32
Solyc11g017360	MYB_related	SlMYBR-33
Solyc02g036370	MYB_related	SlMYBR-34
Solyc01g016770	MYB_related	SlMYBR-35
Solyc01g106920	MYB_related	SlMYBR-36
Solyc04g080500	MYB_related	SlMYBR-37
Solyc12g019840	MYB_related	SlMYBR-38
Solyc12g019810	MYB_related	SlMYBR-39
Solyc06g009430	MYB_related	SlMYBR-40
Solyc11g044320	MYB_related	SlMYBR-41
Solyc03g098320	MYB_related	SlMYBR-42
Solyc09g007570	MYB_related	SlMYBR-43
Solyc09g007580	MYB_related	SlMYBR-44
Solyc11g013560	MYB_related	SlMYBR-45
Solyc11g013620	MYB_related	SlMYBR-46
Solyc09g007990	MYB_related	SlMYBR-47
Solyc09g008100	MYB_related	SlMYBR-48
Solyc01g106930	MYB_related	SlMYBR-49
Solyc04g076360	MYB_related	SlMYBR-50
Solyc12g088610	MYB_related	SlMYBR-51
Solyc01g096700	MYB_related	SlMYBR-52
Solyc05g013420	MYB_related	SlMYBR-53
Solyc03g121840	MYB_related	SlMYBR-54
Solyc03g121990	MYB_related	SlMYBR-55
Solyc02g081640	MYB_related	SlMYBR-56
Solyc04g050100	MYB_related	SlMYBR-57
Solyc02g078810	MYB_related	SlMYBR-58
Solyc10g019150	MYB_related	SlMYBR-59
Solyc11g069850	MYB_related	SlMYBR-60
Solyc04g011650	MYB_related	SlMYBR-61
Solyc12g005890	MYB_related	SlMYBR-62
Solyc06g075660	MYB_related	SlMYBR-63
Solyc06g075670	MYB_related	SlMYBR-64
Solyc06g076270	MYB_related	SlMYBR-65
Solyc06g082510	MYB_related	SlMYBR-66
Solyc01g095640	MYB_related	SlMYBR-67
Solyc11g050730	MYB_related	SlMYBR-68
Solyc04g005100	MYB_related	SlMYBR-69
Solyc07g040920	MYB_related	SlMYBR-70
Solyc12g008800	MYB_related	SlMYBR-71
Solyc10g005080	MYB_related	SlMYBR-72
Solyc04g050080	MYB_related	SlMYBR-73
Solyc02g082375	MYB_related	SlMYBR-74
Solyc02g082390	MYB_related	SlMYBR-75
Solyc06g071230	MYB_related	SlMYBR-76
Solyc04g050000	MYB_related	SlMYBR-77
Solyc06g069560	MYB_related	SlMYBR-78
Solyc07g026680	MYB_related	SlMYBR-79
Solyc03g083880	NAC	SlNAC-1
Solyc05g007550	NAC	SlNAC-2
Solyc08g068380	NAC	SlNAC-3
Solyc04g009440	NAC	SlNAC-4
Solyc02g036430	NAC	SlNAC-5
Solyc03g080090	NAC	SlNAC-6
Solyc02g061780	NAC	SlNAC-7
Solyc10g083450	NAC	SlNAC-8
Solyc12g017400	NAC	SlNAC-9
Solyc06g008360	NAC	SlNAC-10
Solyc02g061870	NAC	SlNAC-11
Solyc02g093420	NAC	SlNAC-12
Solyc08g006020	NAC	SlNAC-13
Solyc06g065410	NAC	SlNAC-14
Solyc03g097650	NAC	SlNAC-15
Solyc05g021090	NAC	SlNAC-16
Solyc01g104900	NAC	SlNAC-17
Solyc03g098190	NAC	SlNAC-18
Solyc07g066330	NAC	SlNAC-19
Solyc04g079940	NAC	SlNAC-20
Solyc03g078120	NAC	SlNAC-21
Solyc11g008010	NAC	SlNAC-22
Solyc02g070140	NAC	SlNAC-23
Solyc12g036480	NAC	SlNAC-24
Solyc05g055470	NAC	SlNAC-25
Solyc05g055480	NAC	SlNAC-26
Solyc08g079120	NAC	SlNAC-27
Solyc06g073050	NAC	SlNAC-28
Solyc01g021730	NAC	SlNAC-29
Solyc10g006880	NAC	SlNAC-30
Solyc06g069100	NAC	SlNAC-31
Solyc04g025760	NAC	SlNAC-32
Solyc10g005010	NAC	SlNAC-33
Solyc06g068580	NAC	SlNAC-34
Solyc11g005920	NAC	SlNAC-35
Solyc04g015960	NAC	SlNAC-36
Solyc03g059300	NAC	SlNAC-37
Solyc02g069960	NAC	SlNAC-38
Solyc11g068750	NAC	SlNAC-39
Solyc10g079220	NAC	SlNAC-40
Solyc03g062670	NAC	SlNAC-41
Solyc08g028850	NAC	SlNAC-42
Solyc11g008000	NAC	SlNAC-43
Solyc03g062750	NAC	SlNAC-44
Solyc06g074170	NAC	SlNAC-45
Solyc08g008660	NAC	SlNAC-46
Solyc06g069710	NAC	SlNAC-47
Solyc05g010740	NAC	SlNAC-48
Solyc10g047060	NAC	SlNAC-49
Solyc08g077110	NAC	SlNAC-50
Solyc05g009840	NAC	SlNAC-51
Solyc02g077610	NAC	SlNAC-52
Solyc02g062090	NAC	SlNAC-53
Solyc11g022480	NAC	SlNAC-54
Solyc06g034340	NAC	SlNAC-55
Solyc04g078670	NAC	SlNAC-56
Solyc06g063430	NAC	SlNAC-57
Solyc06g063380	NAC	SlNAC-58
Solyc06g083850	NAC	SlNAC-59
Solyc06g061080	NAC	SlNAC-60
Solyc10g055760	NAC	SlNAC-61
Solyc12g013620	NAC	SlNAC-62
Solyc11g017470	NAC	SlNAC-63
Solyc02g062210	NAC	SlNAC-64
Solyc11g065540	NAC	SlNAC-65
Solyc11g018660	NAC	SlNAC-66
Solyc04g072220	NAC	SlNAC-67
Solyc07g053680	NAC	SlNAC-68
Solyc02g081270	NAC	SlNAC-69
Solyc03g114220	NAC	SlNAC-70
Solyc07g006840	NAC	SlNAC-71
Solyc09g010160	NAC	SlNAC-72
Solyc03g114260	NAC	SlNAC-73
Solyc07g062240	NAC	SlNAC-74
Solyc02g062070	NAC	SlNAC-75
Solyc11g068620	NAC	SlNAC-76
Solyc05g026180	NAC	SlNAC-77
Solyc02g061900	NAC	SlNAC-78
Solyc01g102740	NAC	SlNAC-79
Solyc02g084350	NAC	SlNAC-80
Solyc07g045030	NAC	SlNAC-81
Solyc05g007770	NAC	SlNAC-82
Solyc09g025310	NAC	SlNAC-83
Solyc02g088180	NAC	SlNAC-84
Solyc04g005610	NAC	SlNAC-85
Solyc06g060230	NAC	SlNAC-86
Solyc02g061910	NAC	SlNAC-87
Solyc01g009860	NAC	SlNAC-88
Solyc07g063420	NAC	SlNAC-89
Solyc07g063410	NAC	SlNAC-90
Solyc12g056790	NAC	SlNAC-91
Solyc07g062840	NAC	SlNAC-92
Solyc02g087920	NAC	SlNAC-93
Solyc02g062060	NAC	SlNAC-94
Solyc03g115850	NAC	SlNAC-95
Solyc07g053590	NAC	SlNAC-96
Solyc06g051570	NF-X1	SlNF-X1-1
Solyc03g118420	NF-X1	SlNF-X1-2
Solyc03g121940	NF-YA	SlNF-YA-1
Solyc12g009050	NF-YA	SlNF-YA-2
Solyc10g081840	NF-YA	SlNF-YA-3
Solyc01g008490	NF-YA	SlNF-YA-4
Solyc02g069860	NF-YA	SlNF-YA-5
Solyc01g087240	NF-YA	SlNF-YA-6
Solyc01g006930	NF-YA	SlNF-YA-7
Solyc11g065700	NF-YA	SlNF-YA-8
Solyc10g079150	NF-YA	SlNF-YA-9
Solyc08g062210	NF-YA	SlNF-YA-10
Solyc05g005380	NF-YB	SlNF-YB-1
Solyc05g005350	NF-YB	SlNF-YB-2
Solyc05g005370	NF-YB	SlNF-YB-3
Solyc09g007290	NF-YB	SlNF-YB-4
Solyc12g006120	NF-YB	SlNF-YB-5
Solyc07g065500	NF-YB	SlNF-YB-6
Solyc05g015550	NF-YB	SlNF-YB-7
Solyc10g009440	NF-YB	SlNF-YB-8
Solyc11g068480	NF-YB	SlNF-YB-9
Solyc07g065570	NF-YB	SlNF-YB-10
Solyc04g049910	NF-YB	SlNF-YB-11
Solyc05g005390	NF-YB	SlNF-YB-12
Solyc06g009010	NF-YB	SlNF-YB-13
Solyc05g005360	NF-YB	SlNF-YB-14
Solyc04g009520	NF-YB	SlNF-YB-15
Solyc06g069310	NF-YB	SlNF-YB-16
Solyc01g099320	NF-YB	SlNF-YB-17
Solyc09g074760	NF-YB	SlNF-YB-18
Solyc02g032190	NF-YB	SlNF-YB-19
Solyc02g032185	NF-YB	SlNF-YB-20
Solyc01g067130	NF-YB	SlNF-YB-21
Solyc05g005440	NF-YB	SlNF-YB-22
Solyc12g027650	NF-YB	SlNF-YB-23
Solyc04g054150	NF-YB	SlNF-YB-24
Solyc03g114400	NF-YB	SlNF-YB-25
Solyc02g032180	NF-YB	SlNF-YB-26
Solyc07g065580	NF-YB	SlNF-YB-27
Solyc04g015060	NF-YB	SlNF-YB-28
Solyc05g015330	NF-YC	SlNF-YC-1
Solyc05g014830	NF-YC	SlNF-YC-2
Solyc05g014800	NF-YC	SlNF-YC-3
Solyc02g021330	NF-YC	SlNF-YC-4
Solyc02g091030	NF-YC	SlNF-YC-5
Solyc11g072150	NF-YC	SlNF-YC-6
Solyc03g111450	NF-YC	SlNF-YC-7
Solyc08g007960	NF-YC	SlNF-YC-8
Solyc03g110840	NF-YC	SlNF-YC-9
Solyc03g110850	NF-YC	SlNF-YC-10
Solyc03g110860	NF-YC	SlNF-YC-11
Solyc01g096710	NF-YC	SlNF-YC-12
Solyc06g016750	NF-YC	SlNF-YC-13
Solyc11g016920	NF-YC	SlNF-YC-14
Solyc03g111470	NF-YC	SlNF-YC-15
Solyc01g079870	NF-YC	SlNF-YC-16
Solyc11g016910	NF-YC	SlNF-YC-17
Solyc11g016930	NF-YC	SlNF-YC-18
Solyc06g072040	NF-YC	SlNF-YC-19
Solyc03g111460	NF-YC	SlNF-YC-20
Solyc07g063670	NZZ/SPL	SlNZZ/SPL-1
Solyc12g011190	Nin-like	SlNLP-1
Solyc08g062200	Nin-like	SlNLP-2
Solyc03g116010	Nin-like	SlNLP-3
Solyc03g083040	Nin-like	SlNLP-4
Solyc08g013900	Nin-like	SlNLP-5
Solyc08g008410	Nin-like	SlNLP-6
Solyc11g045350	Nin-like	SlNLP-7
Solyc04g082480	Nin-like	SlNLP-8
Solyc01g112190	Nin-like	SlNLP-9
Solyc08g082750	Nin-like	SlNLP-10
Solyc05g009790	RAV	SlRAV-1
Solyc04g007000	RAV	SlRAV-2
Solyc03g083110	RAV	SlRAV-3
Solyc09g007500	S1Fa-like	SlS1Fa-like-1
Solyc07g045560	SAP	SlSAP-1
Solyc07g045550	SAP	SlSAP-2
Solyc05g041220	SAP	SlSAP-3
Solyc02g077920	SBP	SlSPL-1
Solyc10g018780	SBP	SlSPL-2
Solyc05g015840	SBP	SlSPL-3
Solyc07g062980	SBP	SlSPL-4
Solyc05g015510	SBP	SlSPL-5
Solyc05g012040	SBP	SlSPL-6
Solyc01g090730	SBP	SlSPL-7
Solyc10g078700	SBP	SlSPL-8
Solyc04g064470	SBP	SlSPL-9
Solyc01g080670	SBP	SlSPL-10
Solyc07g053810	SBP	SlSPL-11
Solyc05g053240	SBP	SlSPL-12
Solyc12g038520	SBP	SlSPL-13
Solyc04g045560	SBP	SlSPL-14
Solyc01g068100	SBP	SlSPL-15
Solyc10g009080	SBP	SlSPL-16
Solyc03g114850	SBP	SlSPL-17
Solyc08g077450	SRS	SlSRS-1
Solyc01g110140	SRS	SlSRS-2
Solyc02g084680	SRS	SlSRS-3
Solyc03g033680	SRS	SlSRS-4
Solyc11g064800	SRS	SlSRS-5
Solyc04g080970	SRS	SlSRS-6
Solyc02g062400	SRS	SlSRS-7
Solyc10g054070	SRS	SlSRS-8
Solyc07g062050	STAT	SlSTAT-1
Solyc09g011380	TALE	SlTALE-1
Solyc01g100510	TALE	SlTALE-2
Solyc04g077210	TALE	SlTALE-3
Solyc02g081120	TALE	SlTALE-4
Solyc07g007120	TALE	SlTALE-5
Solyc02g065490	TALE	SlTALE-6
Solyc04g080790	TALE	SlTALE-7
Solyc11g069890	TALE	SlTALE-8
Solyc08g065420	TALE	SlTALE-9
Solyc10g086640	TALE	SlTALE-10
Solyc01g007070	TALE	SlTALE-11
Solyc08g081400	TALE	SlTALE-12
Solyc04g080780	TALE	SlTALE-13
Solyc08g080120	TALE	SlTALE-14
Solyc05g005090	TALE	SlTALE-15
Solyc06g074120	TALE	SlTALE-16
Solyc08g041820	TALE	SlTALE-17
Solyc02g089940	TALE	SlTALE-18
Solyc11g068950	TALE	SlTALE-19
Solyc04g079830	TALE	SlTALE-20
Solyc01g109980	TALE	SlTALE-21
Solyc05g012840	TCP	SlTCP-1
Solyc06g069460	TCP	SlTCP-2
Solyc02g068200	TCP	SlTCP-3
Solyc06g070900	TCP	SlTCP-4
Solyc06g069240	TCP	SlTCP-5
Solyc03g116320	TCP	SlTCP-6
Solyc05g009900	TCP	SlTCP-7
Solyc11g045640	TCP	SlTCP-8
Solyc10g018710	TCP	SlTCP-9
Solyc04g009180	TCP	SlTCP-10
Solyc03g119770	TCP	SlTCP-11
Solyc01g008230	TCP	SlTCP-12
Solyc10g008780	TCP	SlTCP-13
Solyc06g065190	TCP	SlTCP-14
Solyc02g077250	TCP	SlTCP-15
Solyc02g065800	TCP	SlTCP-16
Solyc04g006980	TCP	SlTCP-17
Solyc10g082063	TCP	SlTCP-18
Solyc02g089020	TCP	SlTCP-19
Solyc02g094290	TCP	SlTCP-20
Solyc03g006800	TCP	SlTCP-21
Solyc08g080150	TCP	SlTCP-22
Solyc10g150112	TCP	SlTCP-23
Solyc03g045030	TCP	SlTCP-24
Solyc08g048390	TCP	SlTCP-25
Solyc08g048370	TCP	SlTCP-26
Solyc05g007420	TCP	SlTCP-27
Solyc02g089830	TCP	SlTCP-28
Solyc05g032780	TCP	SlTCP-29
Solyc09g008030	TCP	SlTCP-30
Solyc07g062680	TCP	SlTCP-31
Solyc07g053410	TCP	SlTCP-32
Solyc12g014140	TCP	SlTCP-33
Solyc03g115010	TCP	SlTCP-34
Solyc11g020670	TCP	SlTCP-35
Solyc01g103780	TCP	SlTCP-36
Solyc12g077540	Trihelix	SlGT-1
Solyc06g051120	Trihelix	SlGT-2
Solyc01g096470	Trihelix	SlGT-3
Solyc11g005380	Trihelix	SlGT-4
Solyc03g118230	Trihelix	SlGT-5
Solyc09g009250	Trihelix	SlGT-6
Solyc04g045430	Trihelix	SlGT-7
Solyc01g065900	Trihelix	SlGT-8
Solyc08g069160	Trihelix	SlGT-9
Solyc03g006900	Trihelix	SlGT-10
Solyc12g043090	Trihelix	SlGT-11
Solyc12g100040	Trihelix	SlGT-12
Solyc12g010890	Trihelix	SlGT-13
Solyc02g030460	Trihelix	SlGT-14
Solyc02g076810	Trihelix	SlGT-15
Solyc08g005900	Trihelix	SlGT-16
Solyc09g008850	Trihelix	SlGT-17
Solyc03g122030	Trihelix	SlGT-18
Solyc05g018350	Trihelix	SlGT-19
Solyc04g071360	Trihelix	SlGT-20
Solyc12g056510	Trihelix	SlGT-21
Solyc08g007170	Trihelix	SlGT-22
Solyc03g111260	Trihelix	SlGT-23
Solyc02g069390	Trihelix	SlGT-24
Solyc11g012720	Trihelix	SlGT-25
Solyc01g088820	Trihelix	SlGT-26
Solyc07g055100	Trihelix	SlGT-27
Solyc01g104760	Trihelix	SlGT-28
Solyc09g005560	Trihelix	SlGT-29
Solyc06g083430	Trihelix	SlGT-30
Solyc10g055250	Unknown	SlUnk-1
Solyc01g028930	Unknown	SlUnk-2
Solyc01g079390	Unknown	SlUnk-3
Solyc10g080530	Unknown	SlUnk-4
Solyc12g006340	Unknown	SlUnk-5
Solyc12g006350	Unknown	SlUnk-6
Solyc12g094440	Unknown	SlUnk-7
Solyc12g005110	Unknown	SlUnk-8
Solyc08g079630	Unknown	SlUnk-9
Solyc05g054410	Unknown	SlUnk-10
Solyc05g051290	Unknown	SlUnk-11
Solyc04g080310	Unknown	SlUnk-12
Solyc02g087710	Unknown	SlUnk-13
Solyc09g008940	Unknown	SlUnk-14
Solyc04g007890	Unknown	SlUnk-15
Solyc04g008820	Unknown	SlUnk-16
Solyc03g044380	Unknown	SlUnk-17
Solyc08g082070	Unknown	SlUnk-18
Solyc09g091960	Unknown	SlUnk-19
Solyc02g082700	Unknown	SlUnk-20
Solyc04g082820	Unknown	SlUnk-21
Solyc10g008880	VOZ	SlVOZ-1
Solyc02g077450	VOZ	SlVOZ-2
Solyc06g072890	WOX	SlWOX-1
Solyc02g082670	WOX	SlWOX-2
Solyc11g072770	WOX	SlWOX-3
Solyc03g118770	WOX	SlWOX-4
Solyc04g078650	WOX	SlWOX-5
Solyc11g072790	WOX	SlWOX-6
Solyc02g077390	WOX	SlWOX-7
Solyc06g076000	WOX	SlWOX-8
Solyc02g083950	WOX	SlWOX-9
Solyc03g096300	WOX	SlWOX-10
Solyc07g066220	WRKY	SlWRKY-1
Solyc02g093050	WRKY	SlWRKY-2
Solyc02g094270	WRKY	SlWRKY-3
Solyc03g007380	WRKY	SlWRKY-4
Solyc06g070990	WRKY	SlWRKY-5
Solyc03g007640	WRKY	SlWRKY-6
Solyc01g095100	WRKY	SlWRKY-7
Solyc01g095630	WRKY	SlWRKY-8
Solyc10g084380	WRKY	SlWRKY-9
Solyc08g067360	WRKY	SlWRKY-10
Solyc08g067340	WRKY	SlWRKY-11
Solyc07g005650	WRKY	SlWRKY-12
Solyc08g008280	WRKY	SlWRKY-13
Solyc03g116890	WRKY	SlWRKY-14
Solyc07g047960	WRKY	SlWRKY-15
Solyc03g113120	WRKY	SlWRKY-16
Solyc03g082750	WRKY	SlWRKY-17
Solyc07g055280	WRKY	SlWRKY-18
Solyc07g056280	WRKY	SlWRKY-19
Solyc03g082810	WRKY	SlWRKY-20
Solyc08g006320	WRKY	SlWRKY-21
Solyc03g095770	WRKY	SlWRKY-22
Solyc01g104550	WRKY	SlWRKY-23
Solyc03g104810	WRKY	SlWRKY-24
Solyc07g065260	WRKY	SlWRKY-25
Solyc06g068460	WRKY	SlWRKY-26
Solyc02g021680	WRKY	SlWRKY-27
Solyc12g056750	WRKY	SlWRKY-28
Solyc05g050340	WRKY	SlWRKY-29
Solyc05g050330	WRKY	SlWRKY-30
Solyc05g050300	WRKY	SlWRKY-31
Solyc05g050060	WRKY	SlWRKY-32
Solyc05g050050	WRKY	SlWRKY-33
Solyc05g050040	WRKY	SlWRKY-34
Solyc05g045880	WRKY	SlWRKY-35
Solyc05g045800	WRKY	SlWRKY-36
Solyc05g045710	WRKY	SlWRKY-37
Solyc12g096350	WRKY	SlWRKY-38
Solyc05g015850	WRKY	SlWRKY-39
Solyc05g014040	WRKY	SlWRKY-40
Solyc05g012770	WRKY	SlWRKY-41
Solyc05g012500	WRKY	SlWRKY-42
Solyc05g007110	WRKY	SlWRKY-43
Solyc04g050210	WRKY	SlWRKY-44
Solyc05g053380	WRKY	SlWRKY-45
Solyc01g058540	WRKY	SlWRKY-46
Solyc04g051540	WRKY	SlWRKY-47
Solyc04g051690	WRKY	SlWRKY-48
Solyc04g056360	WRKY	SlWRKY-49
Solyc06g066370	WRKY	SlWRKY-50
Solyc01g089960	WRKY	SlWRKY-51
Solyc12g006170	WRKY	SlWRKY-52
Solyc04g072070	WRKY	SlWRKY-53
Solyc01g079360	WRKY	SlWRKY-54
Solyc01g079260	WRKY	SlWRKY-55
Solyc04g078550	WRKY	SlWRKY-56
Solyc12g011200	WRKY	SlWRKY-57
Solyc06g048870	WRKY	SlWRKY-58
Solyc12g014610	WRKY	SlWRKY-59
Solyc06g008610	WRKY	SlWRKY-60
Solyc05g055750	WRKY	SlWRKY-61
Solyc12g042590	WRKY	SlWRKY-62
Solyc08g081610	WRKY	SlWRKY-63
Solyc10g005680	WRKY	SlWRKY-64
Solyc07g051840	WRKY	SlWRKY-65
Solyc09g015770	WRKY	SlWRKY-66
Solyc09g014990	WRKY	SlWRKY-67
Solyc02g088340	WRKY	SlWRKY-68
Solyc10g011910	WRKY	SlWRKY-69
Solyc02g067430	WRKY	SlWRKY-70
Solyc08g081630	WRKY	SlWRKY-71
Solyc02g072190	WRKY	SlWRKY-72
Solyc09g010960	WRKY	SlWRKY-73
Solyc08g082110	WRKY	SlWRKY-74
Solyc02g080890	WRKY	SlWRKY-75
Solyc10g009550	WRKY	SlWRKY-76
Solyc09g066010	WRKY	SlWRKY-77
Solyc02g071130	WRKY	SlWRKY-78
Solyc02g032950	WRKY	SlWRKY-79
Solyc10g007970	WRKY	SlWRKY-80
Solyc05g007100	Whirly	SlWhirly-1
Solyc11g044750	Whirly	SlWhirly-2
Solyc07g008180	YABBY	SlYABBY-1
Solyc06g073920	YABBY	SlYABBY-2
Solyc05g005240	YABBY	SlYABBY-3
Solyc11g071810	YABBY	SlYABBY-4
Solyc01g091010	YABBY	SlYABBY-5
Solyc05g012050	YABBY	SlYABBY-6
Solyc08g079100	YABBY	SlYABBY-7
Solyc12g009580	YABBY	SlYABBY-8
Solyc01g010240	YABBY	SlYABBY-9
Solyc01g103810	ZF-HD	SlZF-HD-1
Solyc01g103820	ZF-HD	SlZF-HD-2
Solyc01g103830	ZF-HD	SlZF-HD-3
Solyc04g074990	ZF-HD	SlZF-HD-4
Solyc01g103840	ZF-HD	SlZF-HD-5
Solyc02g067310	ZF-HD	SlZF-HD-6
Solyc03g098060	ZF-HD	SlZF-HD-7
Solyc04g080490	ZF-HD	SlZF-HD-8
Solyc02g067320	ZF-HD	SlZF-HD-9
Solyc02g087970	ZF-HD	SlZF-HD-10
Solyc02g085160	ZF-HD	SlZF-HD-11
Solyc01g102980	ZF-HD	SlZF-HD-12
Solyc03g061620	ZF-HD	SlZF-HD-13
Solyc02g067330	ZF-HD	SlZF-HD-14
Solyc03g116070	ZF-HD	SlZF-HD-15
Solyc04g014260	ZF-HD	SlZF-HD-16
Solyc05g051420	ZF-HD	SlZF-HD-17
Solyc09g089550	ZF-HD	SlZF-HD-18
Solyc05g018740	ZF-HD	SlZF-HD-19
Solyc05g007580	ZF-HD	SlZF-HD-20
Solyc01g014970	ZF-HD	SlZF-HD-21
Solyc05g020000	ZF-HD	SlZF-HD-22
Solyc04g074810	bHLH	SlbHLH-1
Solyc06g064590	bHLH	SlbHLH-2
Solyc04g076845	bHLH	SlbHLH-3
Solyc05g009880	bHLH	SlbHLH-4
Solyc06g064580	bHLH	SlbHLH-5
Solyc09g065820	bHLH	SlbHLH-6
Solyc06g062460	bHLH	SlbHLH-7
Solyc04g076240	bHLH	SlbHLH-8
Solyc02g070880	bHLH	SlbHLH-9
Solyc06g065040	bHLH	SlbHLH-10
Solyc01g081100	bHLH	SlbHLH-11
Solyc12g098620	bHLH	SlbHLH-12
Solyc01g081090	bHLH	SlbHLH-13
Solyc01g080050	bHLH	SlbHLH-14
Solyc01g086870	bHLH	SlbHLH-15
Solyc09g065100	bHLH	SlbHLH-16
Solyc05g010610	bHLH	SlbHLH-17
Solyc10g008247	bHLH	SlbHLH-18
Solyc09g097870	bHLH	SlbHLH-19
Solyc10g006510	bHLH	SlbHLH-20
Solyc10g006640	bHLH	SlbHLH-21
Solyc09g018130	bHLH	SlbHLH-22
Solyc05g011810	bHLH	SlbHLH-23
Solyc06g072520	bHLH	SlbHLH-24
Solyc09g018150	bHLH	SlbHLH-25
Solyc06g070910	bHLH	SlbHLH-26
Solyc09g091760	bHLH	SlbHLH-27
Solyc06g069600	bHLH	SlbHLH-28
Solyc06g068870	bHLH	SlbHLH-29
Solyc09g057710	bHLH	SlbHLH-30
Solyc05g014590	bHLH	SlbHLH-31
Solyc10g049780	bHLH	SlbHLH-32
Solyc10g049720	bHLH	SlbHLH-33
Solyc09g063010	bHLH	SlbHLH-34
Solyc01g090790	bHLH	SlbHLH-35
Solyc09g064920	bHLH	SlbHLH-36
Solyc06g069370	bHLH	SlbHLH-37
Solyc01g010130	bHLH	SlbHLH-38
Solyc12g010170	bHLH	SlbHLH-39
Solyc02g067380	bHLH	SlbHLH-40
Solyc01g014960	bHLH	SlbHLH-41
Solyc04g080710	bHLH	SlbHLH-42
Solyc02g076920	bHLH	SlbHLH-43
Solyc12g036430	bHLH	SlbHLH-44
Solyc12g036470	bHLH	SlbHLH-45
Solyc09g083220	bHLH	SlbHLH-46
Solyc05g050560	bHLH	SlbHLH-47
Solyc12g100140	bHLH	SlbHLH-48
Solyc10g009290	bHLH	SlbHLH-49
Solyc05g005300	bHLH	SlbHLH-50
Solyc12g042010	bHLH	SlbHLH-51
Solyc01g057300	bHLH	SlbHLH-52
Solyc05g007210	bHLH	SlbHLH-53
Solyc05g053660	bHLH	SlbHLH-54
Solyc01g020170	bHLH	SlbHLH-55
Solyc09g083360	bHLH	SlbHLH-56
Solyc05g006650	bHLH	SlbHLH-57
Solyc10g009270	bHLH	SlbHLH-58
Solyc01g014910	bHLH	SlbHLH-59
Solyc06g008030	bHLH	SlbHLH-60
Solyc02g078130	bHLH	SlbHLH-61
Solyc05g009220	bHLH	SlbHLH-62
Solyc04g077480	bHLH	SlbHLH-63
Solyc04g077960	bHLH	SlbHLH-64
Solyc06g051550	bHLH	SlbHLH-65
Solyc06g050840	bHLH	SlbHLH-66
Solyc02g079970	bHLH	SlbHLH-67
Solyc12g088790	bHLH	SlbHLH-68
Solyc10g008260	bHLH	SlbHLH-69
Solyc05g009640	bHLH	SlbHLH-70
Solyc10g008270	bHLH	SlbHLH-71
Solyc10g018510	bHLH	SlbHLH-72
Solyc01g067340	bHLH	SlbHLH-73
Solyc02g079810	bHLH	SlbHLH-74
Solyc02g079760	bHLH	SlbHLH-75
Solyc04g078690	bHLH	SlbHLH-76
Solyc09g089870	bHLH	SlbHLH-77
Solyc04g078790	bHLH	SlbHLH-78
Solyc06g035490	bHLH	SlbHLH-79
Solyc12g088130	bHLH	SlbHLH-80
Solyc09g074805	bHLH	SlbHLH-81
Solyc02g091440	bHLH	SlbHLH-82
Solyc04g014360	bHLH	SlbHLH-83
Solyc01g109700	bHLH	SlbHLH-84
Solyc07g063830	bHLH	SlbHLH-85
Solyc10g079070	bHLH	SlbHLH-86
Solyc02g090950	bHLH	SlbHLH-87
Solyc07g062200	bHLH	SlbHLH-88
Solyc02g062690	bHLH	SlbHLH-89
Solyc03g113560	bHLH	SlbHLH-90
Solyc03g114230	bHLH	SlbHLH-91
Solyc03g007410	bHLH	SlbHLH-92
Solyc07g053290	bHLH	SlbHLH-93
Solyc07g052930	bHLH	SlbHLH-94
Solyc03g114720	bHLH	SlbHLH-95
Solyc07g052670	bHLH	SlbHLH-96
Solyc01g111130	bHLH	SlbHLH-97
Solyc01g107140	bHLH	SlbHLH-98
Solyc09g098110	bHLH	SlbHLH-99
Solyc08g076820	bHLH	SlbHLH-100
Solyc07g064040	bHLH	SlbHLH-101
Solyc03g115540	bHLH	SlbHLH-102
Solyc08g075110	bHLH	SlbHLH-103
Solyc02g087860	bHLH	SlbHLH-104
Solyc11g005780	bHLH	SlbHLH-105
Solyc08g062780	bHLH	SlbHLH-106
Solyc08g008600	bHLH	SlbHLH-107
Solyc09g005070	bHLH	SlbHLH-108
Solyc03g034000	bHLH	SlbHLH-109
Solyc11g010340	bHLH	SlbHLH-110
Solyc01g107950	bHLH	SlbHLH-111
Solyc01g107960	bHLH	SlbHLH-112
Solyc03g095980	bHLH	SlbHLH-113
Solyc10g078380	bHLH	SlbHLH-114
Solyc01g107970	bHLH	SlbHLH-115
Solyc03g031450	bHLH	SlbHLH-116
Solyc01g106460	bHLH	SlbHLH-117
Solyc08g083170	bHLH	SlbHLH-118
Solyc03g097820	bHLH	SlbHLH-119
Solyc10g079050	bHLH	SlbHLH-120
Solyc08g005050	bHLH	SlbHLH-121
Solyc08g075090	bHLH	SlbHLH-122
Solyc07g043580	bHLH	SlbHLH-123
Solyc03g006910	bHLH	SlbHLH-124
Solyc08g076930	bHLH	SlbHLH-125
Solyc04g005130	bHLH	SlbHLH-126
Solyc02g063430	bHLH	SlbHLH-127
Solyc10g079680	bHLH	SlbHLH-128
Solyc04g005220	bHLH	SlbHLH-129
Solyc04g005280	bHLH	SlbHLH-130
Solyc02g091820	bHLH	SlbHLH-131
Solyc06g083170	bHLH	SlbHLH-132
Solyc02g091800	bHLH	SlbHLH-133
Solyc04g005660	bHLH	SlbHLH-134
Solyc04g006990	bHLH	SlbHLH-135
Solyc04g007300	bHLH	SlbHLH-136
Solyc04g007430	bHLH	SlbHLH-137
Solyc02g084880	bHLH	SlbHLH-138
Solyc02g091690	bHLH	SlbHLH-139
Solyc01g096370	bHLH	SlbHLH-140
Solyc01g096050	bHLH	SlbHLH-141
Solyc08g081140	bHLH	SlbHLH-142
Solyc07g005400	bHLH	SlbHLH-143
Solyc10g079660	bHLH	SlbHLH-144
Solyc06g083980	bHLH	SlbHLH-145
Solyc03g044460	bHLH	SlbHLH-146
Solyc02g093280	bHLH	SlbHLH-147
Solyc07g018010	bHLH	SlbHLH-148
Solyc03g120530	bHLH	SlbHLH-149
Solyc11g056650	bHLH	SlbHLH-150
Solyc07g039570	bHLH	SlbHLH-151
Solyc03g119390	bHLH	SlbHLH-152
Solyc01g102300	bHLH	SlbHLH-153
Solyc03g005350	bHLH	SlbHLH-154
Solyc01g098720	bHLH	SlbHLH-155
Solyc03g121240	bHLH	SlbHLH-156
Solyc03g118310	bHLH	SlbHLH-157
Solyc03g043895	bZIP	SlbZIP-1
Solyc10g080410	bZIP	SlbZIP-2
Solyc02g089420	bZIP	SlbZIP-3
Solyc01g111580	bZIP	SlbZIP-4
Solyc01g110480	bZIP	SlbZIP-5
Solyc02g092090	bZIP	SlbZIP-6
Solyc01g009510	bZIP	SlbZIP-7
Solyc10g081350	bZIP	SlbZIP-8
Solyc01g008980	bZIP	SlbZIP-9
Solyc01g008730	bZIP	SlbZIP-10
Solyc08g074860	bZIP	SlbZIP-11
Solyc10g080770	bZIP	SlbZIP-12
Solyc12g056860	bZIP	SlbZIP-13
Solyc01g108080	bZIP	SlbZIP-14
Solyc01g109880	bZIP	SlbZIP-15
Solyc05g050220	bZIP	SlbZIP-16
Solyc05g009660	bZIP	SlbZIP-17
Solyc08g076100	bZIP	SlbZIP-18
Solyc10g054010	bZIP	SlbZIP-19
Solyc08g061130	bZIP	SlbZIP-20
Solyc02g062950	bZIP	SlbZIP-21
Solyc06g060490	bZIP	SlbZIP-22
Solyc04g072460	bZIP	SlbZIP-23
Solyc11g044560	bZIP	SlbZIP-24
Solyc04g071510	bZIP	SlbZIP-25
Solyc04g071160	bZIP	SlbZIP-26
Solyc01g100460	bZIP	SlbZIP-27
Solyc04g056460	bZIP	SlbZIP-28
Solyc11g064950	bZIP	SlbZIP-29
Solyc04g054320	bZIP	SlbZIP-30
Solyc10g055550	bZIP	SlbZIP-31
Solyc04g005170	bZIP	SlbZIP-32
Solyc10g050210	bZIP	SlbZIP-33
Solyc02g083520	bZIP	SlbZIP-34
Solyc01g097330	bZIP	SlbZIP-35
Solyc11g068370	bZIP	SlbZIP-36
Solyc02g084860	bZIP	SlbZIP-37
Solyc06g074320	bZIP	SlbZIP-38
Solyc01g095460	bZIP	SlbZIP-39
Solyc01g079480	bZIP	SlbZIP-40
Solyc03g046440	bZIP	SlbZIP-41
Solyc06g053350	bZIP	SlbZIP-42
Solyc07g053450	bZIP	SlbZIP-43
Solyc08g022080	bZIP	SlbZIP-44
Solyc10g078670	bZIP	SlbZIP-45
Solyc02g061990	bZIP	SlbZIP-46
Solyc04g082890	bZIP	SlbZIP-47
Solyc08g006110	bZIP	SlbZIP-48
Solyc04g081190	bZIP	SlbZIP-49
Solyc04g080740	bZIP	SlbZIP-50
Solyc08g005290	bZIP	SlbZIP-51
Solyc01g104650	bZIP	SlbZIP-52
Solyc04g011670	bZIP	SlbZIP-53
Solyc04g078840	bZIP	SlbZIP-54
Solyc09g009490	bZIP	SlbZIP-55
Solyc10g076920	bZIP	SlbZIP-56
Solyc09g009760	bZIP	SlbZIP-57
Solyc06g048630	bZIP	SlbZIP-58
Solyc06g049040	bZIP	SlbZIP-59
Solyc07g062710	bZIP	SlbZIP-60
Solyc02g085610	bZIP	SlbZIP-61
Solyc12g010800	bZIP	SlbZIP-62
Solyc11g020950	bZIP	SlbZIP-63
Solyc06g009640	bZIP	SlbZIP-64
