# Supplementary material for: Deciphering Cell-Type-Specific Transcriptional Regulation in Tomato Leaves Through Ensemble Machine Learning and Single-Cell Transcriptomics
Source: Plants (Basel). 2026 May 21;15(10):1578. doi: 10.3390/plants15101578 (PMC13210926; doi:10.3390/plants15101578)
Supplement: Supplementary file 1 [file plants-15-01578-s001.zip › Table S4. Top eight GO enrichments of hdWGCNA module genes.xlsx]

## Sheet: Table_S4_GO_enrichment
Table S4. Top eight GO enrichments of hdWGCNA module genes
Module	GO	Description	Ontology	Gene count	FDR
1	GO:0042221	response to chemical	Biological Process	8	0.000133
1	GO:0006749	glutathione metabolic process	Biological Process	7	0.000428
1	GO:0006351	DNA-templated transcription	Biological Process	18	0.000505
1	GO:0009873	ethylene-activated signaling pathway	Biological Process	15	6.94e-10
1	GO:0006032	chitin catabolic process	Biological Process	5	0.000709
1	GO:0009505	plant-type cell wall	Cellular Component	10	0.0366
1	GO:0046527	glucosyltransferase activity	Molecular Function	9	0.000133
1	GO:0008194	UDP-glycosyltransferase activity	Molecular Function	13	2.55e-05
1	GO:0004364	glutathione transferase activity	Molecular Function	10	7.4e-06
2	GO:0045893	positive regulation of DNA-templated transcription	Biological Process	20	2.23e-10
2	GO:0006357	regulation of transcription by RNA polymerase II	Biological Process	22	4e-09
2	GO:0009416	response to light stimulus	Biological Process	16	6.13e-10
2	GO:0009765	photosynthesis, light harvesting	Biological Process	10	8.85e-11
2	GO:0006351	DNA-templated transcription	Biological Process	38	9.06e-20
2	GO:0009523	photosystem II	Cellular Component	10	1.66e-06
2	GO:0005618	cell wall	Cellular Component	5	0.00168
2	GO:0009522	photosystem I	Cellular Component	10	2.58e-08
2	GO:0043565	sequence-specific DNA binding	Molecular Function	51	1.63e-35
2	GO:0046983	protein dimerization activity	Molecular Function	23	2.56e-09
2	GO:0000981	DNA-binding transcription factor activity, RNA polymerase II-specific	Molecular Function	20	5.61e-10
3	GO:0030154	cell differentiation	Biological Process	7	0.00124
3	GO:0045893	positive regulation of DNA-templated transcription	Biological Process	10	0.00157
3	GO:0006357	regulation of transcription by RNA polymerase II	Biological Process	12	0.00236
3	GO:0008272	GO:0008272	Biological Process	4	0.000768
3	GO:0010597	green leaf volatile biosynthetic process	Biological Process	18	7.88e-09
3	GO:0043565	sequence-specific DNA binding	Molecular Function	24	1.04e-10
3	GO:0000981	DNA-binding transcription factor activity, RNA polymerase II-specific	Molecular Function	14	4.36e-06
3	GO:0001067	transcription regulatory region nucleic acid binding	Molecular Function	10	4.46e-07
4	GO:0048574	long-day photoperiodism, flowering	Biological Process	3	0.00111
4	GO:0010158	abaxial cell fate specification	Biological Process	3	0.00164
4	GO:0048440	carpel development	Biological Process	2	0.0303
4	GO:2000652	regulation of secondary cell wall biogenesis	Biological Process	2	0.0303
4	GO:0010597	green leaf volatile biosynthetic process	Biological Process	12	6.25e-08
4	GO:0005509	calcium ion binding	Molecular Function	5	0.0307
4	GO:0004791	thioredoxin-disulfide reductase (NADPH) activity	Molecular Function	2	0.0307
4	GO:0030246	carbohydrate binding	Molecular Function	5	0.00577
5	GO:0006457	protein folding	Biological Process	12	1.55e-10
5	GO:0071456	cellular response to hypoxia	Biological Process	10	1.55e-10
5	GO:0042542	response to hydrogen peroxide	Biological Process	8	1.55e-10
5	GO:0051259	protein complex oligomerization	Biological Process	7	3e-11
5	GO:0009408	response to heat	Biological Process	15	5.68e-16
5	GO:0000786	nucleosome	Cellular Component	4	0.00356
5	GO:0043565	sequence-specific DNA binding	Molecular Function	15	3.39e-10
5	GO:0043621	GO:0043621	Molecular Function	7	5.06e-07
5	GO:0051082	unfolded protein binding	Molecular Function	8	5.77e-08
6	GO:0160062	cutin-based cuticle development	Biological Process	2	0.0133
6	GO:0006869	lipid transport	Biological Process	4	0.00323
6	GO:0006633	fatty acid biosynthetic process	Biological Process	4	0.00524
6	GO:0042335	cuticle development	Biological Process	2	0.00524
6	GO:0000038	very long-chain fatty acid metabolic process	Biological Process	2	0.00845
6	GO:0009922	fatty acid elongase activity	Molecular Function	3	0.00206
6	GO:0008289	lipid binding	Molecular Function	8	2.95e-06
6	GO:0016747	acyltransferase activity, transferring groups other than amino-acyl groups	Molecular Function	5	0.0006
7	GO:0006457	protein folding	Biological Process	5	0.000115
7	GO:0042742	defense response to bacterium	Biological Process	3	0.0141
7	GO:0071456	cellular response to hypoxia	Biological Process	6	1.67e-07
7	GO:0010200	response to chitin	Biological Process	2	0.0019
7	GO:0009408	response to heat	Biological Process	7	3.95e-08
7	GO:0004033	GO:0004033	Molecular Function	2	0.00102
7	GO:0043565	sequence-specific DNA binding	Molecular Function	12	1.06e-11
7	GO:0051082	unfolded protein binding	Molecular Function	4	0.000153
8	GO:0034219	carbohydrate transmembrane transport	Biological Process	2	0.0452
8	GO:0051119	sugar transmembrane transporter activity	Molecular Function	2	0.0452
