# Supplementary material for: Deciphering Cell-Type-Specific Transcriptional Regulation in Tomato Leaves Through Ensemble Machine Learning and Single-Cell Transcriptomics
Source: Plants (Basel). 2026 May 21;15(10):1578. doi: 10.3390/plants15101578 (PMC13210926; doi:10.3390/plants15101578)
Supplement: Supplementary file 1 [file plants-15-01578-s001.zip › Table S5. Pseudotime associations of the top 25 kME TFs per module with CytoTRACE and VeloVI latent time in tomato leaf cell-types.xlsx]

## Sheet: Table_S6_tf_pseudotime_celltype
Table S6. Pseudotime associations of the top 25 kME TFs per module with CytoTRACE and VeloVI latent time in tomato leaf cell-types
ID	Symbol	Module	Family	kME	Cell type	CytoTRACE rho	CytoTRACE p-value	CytoTRACE trend	VeloVI rho	VeloVI p-value	VeloVI trend
Solyc02g071130	SlWRKY-78	M1	WRKY	0.763122	Leaf guard cell	-0.3252	4.13106e-62	Decreasing	0.1555	7.05809e-15	Stable
Solyc02g080890	SlWRKY-75	M1	WRKY	0.689981	Leaf guard cell	-0.3251	4.59578e-62	Decreasing	0.1096	4.56592e-08	Stable
Solyc09g005560	SlGT-29	M1	GT	0.649219	Leaf guard cell	-0.2647	5.37131e-41	Decreasing	0.0707	0.000431358	Stable
Solyc08g078180	SlERF-53	M1	ERF	0.586579	Leaf guard cell	-0.2269	2.74795e-30	Decreasing	0.1422	1.15707e-12	Stable
Solyc04g071770	SlERF-36	M1	ERF	0.621943	Leaf guard cell	-0.2063	3.25384e-25	Decreasing	0.0217	0.280409	Stable
Solyc02g080890	SlWRKY-75	M1	WRKY	0.689981	Leaf vascular system	-0.6596	1.91147e-76	Decreasing	0.0542	0.184003	Stable
Solyc04g071770	SlERF-36	M1	ERF	0.621943	Leaf vascular system	-0.4404	5.89323e-30	Decreasing	0.0523	0.200354	Stable
Solyc02g080890	SlWRKY-75	M1	WRKY	0.689981	Leaf trichome	-0.4397	1.24856e-32	Decreasing	0.025	0.520968	Stable
Solyc09g005560	SlGT-29	M1	GT	0.649219	Leaf vascular system	-0.4331	6.39726e-29	Decreasing	0.0452	0.267853	Stable
Solyc02g071130	SlWRKY-78	M1	WRKY	0.763122	Leaf trichome	-0.3762	1.17556e-23	Decreasing	0.0961	0.0134912	Stable
Solyc02g080890	SlWRKY-75	M1	WRKY	0.689981	Leaf lamina epidermis	-0.2961	1.55393e-05	Decreasing	-0.1074	0.124335	Stable
Solyc04g071770	SlERF-36	M1	ERF	0.621943	Leaf trichome	-0.282	1.50548e-13	Decreasing	-0.0005	0.988958	Stable
Solyc04g071770	SlERF-36	M1	ERF	0.621943	Leaf lamina epidermis	-0.2696	8.87575e-05	Decreasing	-0.1219	0.0809622	Stable
Solyc02g080890	SlWRKY-75	M1	WRKY	0.689981	Mesophyll cell	-0.2683	1.18187e-67	Decreasing	0.0017	0.912372	Stable
Solyc09g005560	SlGT-29	M1	GT	0.649219	Leaf trichome	-0.2577	1.71979e-11	Decreasing	-0.0387	0.320959	Stable
Solyc02g071130	SlWRKY-78	M1	WRKY	0.763122	Leaf vascular system	-0.239	2.87702e-09	Decreasing	0.0034	0.932829	Stable
Solyc02g071130	SlWRKY-78	M1	WRKY	0.763122	Mesophyll cell	-0.1788	1.96758e-30	Stable	-0.0433	0.00590636	Stable
Solyc09g005560	SlGT-29	M1	GT	0.649219	Leaf lamina epidermis	-0.1457	0.0366715	Stable	-0.0604	0.388299	Stable
Solyc08g078180	SlERF-53	M1	ERF	0.586579	Leaf vascular system	-0.142	0.000475721	Stable	0.0382	0.348925	Stable
Solyc04g071770	SlERF-36	M1	ERF	0.621943	Mesophyll cell	-0.1277	3.46537e-16	Stable	0.0024	0.876868	Stable
Solyc09g005560	SlGT-29	M1	GT	0.649219	Mesophyll cell	-0.1212	1.03403e-14	Stable	0.0066	0.674518	Stable
Solyc02g071130	SlWRKY-78	M1	WRKY	0.763122	Leaf lamina epidermis	-0.104	0.136753	Stable	-0.2117	0.00225327	Decreasing
Solyc08g078180	SlERF-53	M1	ERF	0.586579	Leaf lamina epidermis	-0.0811	0.246779	Stable	-0.0358	0.609933	Stable
Solyc08g078180	SlERF-53	M1	ERF	0.586579	Leaf trichome	-0.0804	0.0388876	Stable	-0.011	0.778361	Stable
Solyc08g078180	SlERF-53	M1	ERF	0.586579	Mesophyll cell	-0.0513	0.00110747	Stable	-0.019	0.226345	Stable
Solyc04g079360	SlMYB-111	M2	MYB	0.395484	Mesophyll cell	0.2527	5.2134e-60	Increasing	-0.0252	0.109625	Stable
Solyc03g093550	SlERF-49	M2	ERF	0.381966	Mesophyll cell	0.2161	5.57687e-44	Increasing	-0.015	0.339074	Stable
Solyc03g124110	SlERF-57	M2	ERF	0.300518	Mesophyll cell	0.1008	1.3005e-10	Stable	0.0284	0.0705549	Stable
Solyc03g026280	SlERF-14	M2	ERF	0.432022	Mesophyll cell	0.0993	2.44277e-10	Stable	0.0246	0.118047	Stable
Solyc12g009240	SlERF-79	M2	ERF	0.324477	Mesophyll cell	0.0399	0.0112283	Stable	-0.0201	0.201678	Stable
Solyc03g093550	SlERF-49	M2	ERF	0.381966	Leaf vascular system	0.3609	5.86902e-20	Increasing	-0.0262	0.521054	Stable
Solyc03g093550	SlERF-49	M2	ERF	0.381966	Leaf trichome	0.3182	5.12017e-17	Increasing	-0.0672	0.084454	Stable
Solyc03g026280	SlERF-14	M2	ERF	0.432022	Leaf guard cell	0.2937	1.84229e-50	Increasing	-0.068	0.000706896	Stable
Solyc04g079360	SlMYB-111	M2	MYB	0.395484	Leaf lamina epidermis	0.245	0.000385618	Increasing	-0.1317	0.0591831	Stable
Solyc03g124110	SlERF-57	M2	ERF	0.300518	Leaf lamina epidermis	-0.2352	0.000665016	Decreasing	0.0592	0.398238	Stable
Solyc12g009240	SlERF-79	M2	ERF	0.324477	Leaf trichome	0.2291	2.5303e-09	Increasing	-0.0425	0.275649	Stable
Solyc04g079360	SlMYB-111	M2	MYB	0.395484	Leaf trichome	0.2191	1.26109e-08	Increasing	0.0326	0.403286	Stable
Solyc03g124110	SlERF-57	M2	ERF	0.300518	Leaf vascular system	0.207	2.99286e-07	Increasing	-0.0092	0.822674	Stable
Solyc03g124110	SlERF-57	M2	ERF	0.300518	Leaf guard cell	0.1992	1.38779e-23	Stable	-0.0724	0.000308726	Stable
Solyc03g026280	SlERF-14	M2	ERF	0.432022	Leaf trichome	0.1962	3.70326e-07	Stable	0.1233	0.00149476	Stable
Solyc03g093550	SlERF-49	M2	ERF	0.381966	Leaf lamina epidermis	0.1915	0.00582142	Stable	0.0689	0.325161	Stable
Solyc04g079360	SlMYB-111	M2	MYB	0.395484	Leaf vascular system	0.1732	1.92738e-05	Stable	-0.0509	0.211924	Stable
Solyc03g026280	SlERF-14	M2	ERF	0.432022	Leaf vascular system	0.1597	8.31517e-05	Stable	-0.0746	0.0673647	Stable
Solyc04g079360	SlMYB-111	M2	MYB	0.395484	Leaf guard cell	0.1578	2.76258e-15	Stable	-0.0686	0.000638158	Stable
Solyc03g124110	SlERF-57	M2	ERF	0.300518	Leaf trichome	0.1455	0.000174797	Stable	0.0474	0.223998	Stable
Solyc12g009240	SlERF-79	M2	ERF	0.324477	Leaf guard cell	0.1289	1.1844e-10	Stable	-0.0553	0.00587196	Stable
Solyc03g093550	SlERF-49	M2	ERF	0.381966	Leaf guard cell	0.1157	7.74052e-09	Stable	0.0121	0.546524	Stable
Solyc12g009240	SlERF-79	M2	ERF	0.324477	Leaf lamina epidermis	-0.0889	0.203693	Stable	-0.0274	0.695451	Stable
Solyc12g009240	SlERF-79	M2	ERF	0.324477	Leaf vascular system	0.0164	0.687655	Stable	-0.1095	0.00714252	Stable
Solyc03g026280	SlERF-14	M2	ERF	0.432022	Leaf lamina epidermis	-0.011	0.874896	Stable	0.1356	0.0519128	Stable
Solyc11g073120	SlMYB-138	M3	MYB	0.413267	Leaf vascular system	0.2652	3.75792e-11	Increasing	-0.1581	9.8067e-05	Stable
Solyc06g005330	SlMYB-95	M3	MYB	0.652265	Leaf vascular system	0.2135	1.22892e-07	Increasing	-0.1303	0.00135623	Stable
Solyc06g005310	SlMYBR-31	M3	MYBR	0.489919	Leaf vascular system	0.1879	3.44482e-06	Stable	-0.1634	5.64934e-05	Stable
Solyc11g011050	SlMYB-89	M3	MYB	0.423579	Leaf vascular system	0.1462	0.000320664	Stable	-0.0566	0.165266	Stable
Solyc02g079760	SlbHLH-75	M3	bHLH	0.399498	Leaf vascular system	0.1177	0.00383637	Stable	-0.0617	0.130633	Stable
Solyc11g073120	SlMYB-138	M3	MYB	0.413267	Leaf lamina epidermis	0.1206	0.0843445	Stable	0.0113	0.87188	Stable
Solyc11g011050	SlMYB-89	M3	MYB	0.423579	Leaf guard cell	-0.0645	0.00131674	Stable	-0.0056	0.778941	Stable
Solyc11g011050	SlMYB-89	M3	MYB	0.423579	Mesophyll cell	0.0428	0.00646734	Stable	0.0332	0.0344963	Stable
Solyc11g011050	SlMYB-89	M3	MYB	0.423579	Leaf lamina epidermis	-0.0428	0.54107	Stable	0.108	0.122229	Stable
Solyc06g005330	SlMYB-95	M3	MYB	0.652265	Mesophyll cell	0.0421	0.00742937	Stable	0.0054	0.731751	Stable
Solyc02g079760	SlbHLH-75	M3	bHLH	0.399498	Leaf guard cell	-0.0373	0.0637262	Stable	0.028	0.163724	Stable
Solyc11g011050	SlMYB-89	M3	MYB	0.423579	Leaf trichome	0.0358	0.358566	Stable	-0.0664	0.0878357	Stable
Solyc02g079760	SlbHLH-75	M3	bHLH	0.399498	Mesophyll cell	0.0322	0.0403855	Stable	0.0295	0.0603622	Stable
Solyc11g073120	SlMYB-138	M3	MYB	0.413267	Leaf trichome	0.0277	0.477737	Stable	-0.0388	0.319227	Stable
Solyc11g073120	SlMYB-138	M3	MYB	0.413267	Leaf guard cell	0.0234	0.24511	Stable	-0.0069	0.730302	Stable
Solyc11g073120	SlMYB-138	M3	MYB	0.413267	Mesophyll cell	-0.0076	0.630681	Stable	-0.027	0.086034	Stable
Solyc02g079760	SlbHLH-75	M3	bHLH	0.399498	Leaf trichome	0.007	0.858298	Stable	-0.0998	0.010253	Stable
Solyc06g005310	SlMYBR-31	M3	MYBR	0.489919	Mesophyll cell	0.0059	0.705655	Stable	-0.0094	0.551644	Stable
Solyc12g017370	SlGLK-9	M4	GLK	0.680282	Leaf trichome	-0.0879	0.0238489	Stable	-0.0814	0.0365019	Stable
Solyc05g007890	SlGLK-49	M4	GLK	0.704739	Leaf trichome	-0.0835	0.0317672	Stable	-0.0739	0.0576555	Stable
Solyc10g085620	SlGLK-33	M4	GLK	0.678944	Leaf trichome	0.0604	0.121118	Stable	-0.0367	0.346584	Stable
Solyc10g080920	SlMYBR-23	M4	MYBR	0.624567	Leaf trichome	0.0463	0.234965	Stable	-0.0697	0.073275	Stable
Solyc10g083340	SlGLK-41	M4	GLK	0.636082	Leaf trichome	-0.0135	0.729747	Stable	-0.0875	0.0244741	Stable
Solyc10g080920	SlMYBR-23	M4	MYBR	0.624567	Leaf vascular system	-0.0761	0.0621592	Stable	0.0448	0.271908	Stable
Solyc05g007890	SlGLK-49	M4	GLK	0.704739	Leaf vascular system	0.027	0.50842	Stable	0.0045	0.912234	Stable
Solyc05g007890	SlGLK-49	M4	GLK	0.704739	Leaf guard cell	-0.0213	0.289904	Stable	0.0131	0.51344	Stable
Solyc10g080920	SlMYBR-23	M4	MYBR	0.624567	Mesophyll cell	0.0169	0.282919	Stable	-0.0031	0.841751	Stable
Solyc05g007890	SlGLK-49	M4	GLK	0.704739	Mesophyll cell	-0.0039	0.801812	Stable	-0.0052	0.740728	Stable
Solyc10g083340	SlGLK-41	M4	GLK	0.636082	Mesophyll cell	-0.0036	0.821174	Stable	-0.0158	0.316409	Stable
Solyc07g053740	SlERF-127	M5	ERF	0.565286	Leaf trichome	-0.1118	0.00401302	Stable	0.0048	0.902766	Stable
Solyc08g006320	SlWRKY-21	M5	WRKY	0.599316	Leaf trichome	0.0724	0.062853	Stable	-0.0027	0.945348	Stable
Solyc04g009440	SlNAC-4	M5	NAC	0.538061	Leaf trichome	0.0229	0.556133	Stable	0.0338	0.385182	Stable
Solyc03g116890	SlWRKY-14	M5	WRKY	0.495592	Leaf trichome	-0.0017	0.965179	Stable	0.0189	0.62741	Stable
Solyc10g050970	SlERF-91	M5	ERF	0.657371	Leaf trichome	-0.0001	0.997365	Stable	-0.0031	0.937062	Stable
Solyc04g009440	SlNAC-4	M5	NAC	0.538061	Leaf vascular system	-0.5466	3.47447e-48	Decreasing	0.082	0.0442865	Stable
Solyc10g050970	SlERF-91	M5	ERF	0.657371	Leaf vascular system	-0.5325	2.14838e-45	Decreasing	0.053	0.194227	Stable
Solyc07g053740	SlERF-127	M5	ERF	0.565286	Leaf vascular system	-0.4684	3.66599e-34	Decreasing	0.0728	0.0741675	Stable
Solyc04g009440	SlNAC-4	M5	NAC	0.538061	Mesophyll cell	-0.4251	2.30305e-177	Decreasing	0.0009	0.956778	Stable
Solyc10g050970	SlERF-91	M5	ERF	0.657371	Mesophyll cell	-0.407	2.80099e-161	Decreasing	0.0075	0.633749	Stable
Solyc04g009440	SlNAC-4	M5	NAC	0.538061	Leaf lamina epidermis	-0.407	1.2737e-09	Decreasing	0.0015	0.983227	Stable
Solyc07g053740	SlERF-127	M5	ERF	0.565286	Leaf lamina epidermis	-0.3843	1.17969e-08	Decreasing	0.0399	0.568645	Stable
Solyc08g006320	SlWRKY-21	M5	WRKY	0.599316	Leaf vascular system	-0.3492	1.04598e-18	Decreasing	0.0064	0.875864	Stable
Solyc10g050970	SlERF-91	M5	ERF	0.657371	Leaf lamina epidermis	-0.34	5.72142e-07	Decreasing	0.1536	0.0275535	Stable
Solyc07g053740	SlERF-127	M5	ERF	0.565286	Mesophyll cell	-0.2625	9.06804e-65	Decreasing	0.0295	0.0608155	Stable
Solyc03g116890	SlWRKY-14	M5	WRKY	0.495592	Leaf vascular system	-0.2504	4.64472e-10	Decreasing	-0.0777	0.0567928	Stable
Solyc08g006320	SlWRKY-21	M5	WRKY	0.599316	Mesophyll cell	-0.2486	4.57195e-58	Decreasing	0.0212	0.176793	Stable
Solyc03g116890	SlWRKY-14	M5	WRKY	0.495592	Leaf lamina epidermis	-0.2313	0.000820784	Decreasing	-0.0076	0.914008	Stable
Solyc03g116890	SlWRKY-14	M5	WRKY	0.495592	Mesophyll cell	-0.2051	1.07446e-39	Decreasing	0.0022	0.888867	Stable
Solyc03g116890	SlWRKY-14	M5	WRKY	0.495592	Leaf guard cell	0.1257	3.48581e-10	Stable	-0.0549	0.00631967	Stable
Solyc10g050970	SlERF-91	M5	ERF	0.657371	Leaf guard cell	0.1129	1.7584e-08	Stable	-0.0527	0.00870986	Stable
Solyc08g006320	SlWRKY-21	M5	WRKY	0.599316	Leaf lamina epidermis	-0.0675	0.334941	Stable	0.029	0.678819	Stable
Solyc04g009440	SlNAC-4	M5	NAC	0.538061	Leaf guard cell	0.05	0.0128183	Stable	-0.0479	0.0172001	Stable
Solyc07g053740	SlERF-127	M5	ERF	0.565286	Leaf guard cell	0.0179	0.373637	Stable	-0.0358	0.0747796	Stable
Solyc08g006320	SlWRKY-21	M5	WRKY	0.599316	Leaf guard cell	-0.0178	0.376476	Stable	-0.0211	0.294231	Stable
Solyc08g076370	SlHD-ZIP-33	M6	HD-ZIP	0.353039	Leaf lamina epidermis	-0.2409	0.000487704	Decreasing	0.0451	0.519587	Stable
Solyc06g069850	SlMYB-122	M6	MYB	0.207008	Leaf lamina epidermis	-0.183	0.0084825	Stable	-0.085	0.22432	Stable
Solyc02g067340	SlMYB-30	M6	MYB	0.252862	Leaf lamina epidermis	-0.1587	0.0226797	Stable	-0.141	0.0432655	Stable
Solyc10g005330	SlHD-ZIP-21	M6	HD-ZIP	0.436701	Leaf lamina epidermis	-0.084	0.229879	Stable	0.0178	0.799328	Stable
Solyc06g069850	SlMYB-122	M6	MYB	0.207008	Leaf vascular system	-0.0749	0.0664415	Stable	-0.0271	0.506289	Stable
Solyc05g007580	SlZF-HD-20	M6	ZF-HD	0.244418	Leaf trichome	-0.0473	0.224813	Stable	-0.0245	0.529841	Stable
Solyc05g007580	SlZF-HD-20	M6	ZF-HD	0.244418	Leaf vascular system	-0.0439	0.282217	Stable	-0.0141	0.730467	Stable
Solyc05g007580	SlZF-HD-20	M6	ZF-HD	0.244418	Leaf guard cell	-0.0315	0.117012	Stable	-0.0926	3.91574e-06	Stable
Solyc02g067340	SlMYB-30	M6	MYB	0.252862	Leaf guard cell	0.0285	0.156728	Stable	-0.0849	2.34732e-05	Stable
Solyc10g005330	SlHD-ZIP-21	M6	HD-ZIP	0.436701	Leaf guard cell	-0.02	0.320858	Stable	-0.129	1.18126e-10	Stable
Solyc06g069850	SlMYB-122	M6	MYB	0.207008	Leaf guard cell	-0.0163	0.418395	Stable	-0.0523	0.00926508	Stable
Solyc10g005330	SlHD-ZIP-21	M6	HD-ZIP	0.436701	Leaf trichome	0.016	0.680768	Stable	0.0375	0.335597	Stable
Solyc05g007580	SlZF-HD-20	M6	ZF-HD	0.244418	Mesophyll cell	0.0129	0.411072	Stable	0.0081	0.604979	Stable
Solyc06g069850	SlMYB-122	M6	MYB	0.207008	Mesophyll cell	-0.0091	0.564803	Stable	0.0228	0.147866	Stable
Solyc08g076370	SlHD-ZIP-33	M6	HD-ZIP	0.353039	Leaf guard cell	0.008	0.691969	Stable	-0.0825	3.92432e-05	Stable
Solyc10g005330	SlHD-ZIP-21	M6	HD-ZIP	0.436701	Leaf vascular system	0.0041	0.920866	Stable	-0.0544	0.18284	Stable
Solyc08g076370	SlHD-ZIP-33	M6	HD-ZIP	0.353039	Mesophyll cell	-0.0034	0.82913	Stable	-0.0238	0.129389	Stable
Solyc10g005330	SlHD-ZIP-21	M6	HD-ZIP	0.436701	Mesophyll cell	0.0021	0.894502	Stable	-0.0046	0.768743	Stable
Solyc10g011910	SlWRKY-69	M7	WRKY	0.478255	Leaf trichome	-0.2933	1.40805e-14	Decreasing	0.1167	0.00265851	Stable
Solyc12g005340	SlGRAS-42	M7	GRAS	0.564717	Leaf trichome	-0.2266	3.81414e-09	Decreasing	0.0422	0.278094	Stable
Solyc11g073060	SlC2H2-82	M7	C2H2	0.504775	Leaf trichome	-0.209	5.87231e-08	Decreasing	0.018	0.643915	Stable
Solyc01g107170	SlC2H2-77	M7	C2H2	0.521143	Leaf trichome	-0.1466	0.000154598	Stable	0.0223	0.567448	Stable
Solyc05g052410	SlERF-72	M7	ERF	0.500754	Leaf trichome	-0.0366	0.347014	Stable	0.0548	0.159303	Stable
Solyc01g107170	SlC2H2-77	M7	C2H2	0.521143	Leaf vascular system	-0.6398	1.24312e-70	Decreasing	0.1042	0.0105335	Stable
Solyc12g005340	SlGRAS-42	M7	GRAS	0.564717	Leaf vascular system	-0.4849	8.04312e-37	Decreasing	0.0125	0.759125	Stable
Solyc05g052410	SlERF-72	M7	ERF	0.500754	Leaf vascular system	-0.4822	2.22568e-36	Decreasing	0.0471	0.248287	Stable
Solyc11g073060	SlC2H2-82	M7	C2H2	0.504775	Leaf vascular system	-0.4262	5.84678e-28	Decreasing	0.0546	0.180561	Stable
Solyc01g107170	SlC2H2-77	M7	C2H2	0.521143	Leaf lamina epidermis	-0.4056	1.46973e-09	Decreasing	0.0647	0.35566	Stable
Solyc05g052410	SlERF-72	M7	ERF	0.500754	Leaf lamina epidermis	-0.3611	9.6714e-08	Decreasing	0.0827	0.237337	Stable
Solyc10g011910	SlWRKY-69	M7	WRKY	0.478255	Leaf lamina epidermis	-0.3452	3.73233e-07	Decreasing	0.0106	0.879509	Stable
Solyc05g052410	SlERF-72	M7	ERF	0.500754	Mesophyll cell	-0.3025	2.02975e-86	Decreasing	0.0027	0.866016	Stable
Solyc01g107170	SlC2H2-77	M7	C2H2	0.521143	Mesophyll cell	-0.301	1.53106e-85	Decreasing	0.0045	0.77531	Stable
Solyc12g005340	SlGRAS-42	M7	GRAS	0.564717	Mesophyll cell	-0.3004	3.67715e-85	Decreasing	-0.0042	0.787428	Stable
Solyc12g005340	SlGRAS-42	M7	GRAS	0.564717	Leaf lamina epidermis	-0.2966	1.49882e-05	Decreasing	0.0786	0.261349	Stable
Solyc10g011910	SlWRKY-69	M7	WRKY	0.478255	Leaf vascular system	-0.2214	4.03366e-08	Decreasing	0.0456	0.263517	Stable
Solyc11g073060	SlC2H2-82	M7	C2H2	0.504775	Leaf lamina epidermis	-0.2025	0.0035118	Decreasing	-0.1101	0.11511	Stable
Solyc11g073060	SlC2H2-82	M7	C2H2	0.504775	Leaf guard cell	-0.1286	1.31694e-10	Stable	-0.011	0.584642	Stable
Solyc11g073060	SlC2H2-82	M7	C2H2	0.504775	Mesophyll cell	-0.1227	4.80405e-15	Stable	-0.002	0.897617	Stable
Solyc10g011910	SlWRKY-69	M7	WRKY	0.478255	Leaf guard cell	-0.1221	1.08293e-09	Stable	-0.0868	1.51503e-05	Stable
Solyc10g011910	SlWRKY-69	M7	WRKY	0.478255	Mesophyll cell	-0.1091	3.40649e-12	Stable	0.0447	0.00446247	Stable
Solyc05g052410	SlERF-72	M7	ERF	0.500754	Leaf guard cell	0.078	0.000102082	Stable	-0.0181	0.367644	Stable
Solyc01g107170	SlC2H2-77	M7	C2H2	0.521143	Leaf guard cell	0.0677	0.000753737	Stable	-0.0208	0.299923	Stable
Solyc12g005340	SlGRAS-42	M7	GRAS	0.564717	Leaf guard cell	-0.0426	0.0340409	Stable	-0.0262	0.192471	Stable
Solyc08g077110	SlNAC-50	M8	NAC	0.307305	Leaf vascular system	-0.2133	1.27216e-07	Decreasing	0.0182	0.655103	Stable
Solyc03g082840	SlDof-5	M8	Dof	0.357927	Leaf vascular system	-0.1265	0.00186885	Stable	0.037	0.364866	Stable
Solyc01g005060	SlC2H2-90	M8	C2H2	0.448992	Leaf vascular system	-0.1208	0.00299634	Stable	0.02	0.624957	Stable
Solyc02g092090	SlbZIP-6	M8	bZIP	0.346179	Leaf vascular system	-0.1124	0.00575312	Stable	-0.0165	0.685696	Stable
Solyc10g078670	SlbZIP-45	M8	bZIP	0.403078	Leaf vascular system	-0.1027	0.0117151	Stable	-0.0333	0.414157	Stable
Solyc02g092090	SlbZIP-6	M8	bZIP	0.346179	Leaf trichome	-0.0658	0.0911813	Stable	0.0129	0.741101	Stable
Solyc10g078670	SlbZIP-45	M8	bZIP	0.403078	Leaf trichome	-0.0588	0.131254	Stable	-0.0584	0.133826	Stable
Solyc03g082840	SlDof-5	M8	Dof	0.357927	Leaf trichome	-0.0536	0.168836	Stable	-0.052	0.182176	Stable
Solyc08g077110	SlNAC-50	M8	NAC	0.307305	Leaf guard cell	-0.0227	0.258908	Stable	-0.0111	0.58005	Stable
Solyc01g005060	SlC2H2-90	M8	C2H2	0.448992	Mesophyll cell	0.0221	0.159152	Stable	-0.0255	0.105135	Stable
Solyc02g092090	SlbZIP-6	M8	bZIP	0.346179	Leaf guard cell	0.0176	0.380475	Stable	0.0454	0.0237807	Stable
Solyc03g082840	SlDof-5	M8	Dof	0.357927	Mesophyll cell	-0.013	0.408297	Stable	-0.0086	0.585903	Stable
Solyc08g077110	SlNAC-50	M8	NAC	0.307305	Mesophyll cell	-0.0124	0.430045	Stable	0.007	0.655627	Stable
Solyc01g005060	SlC2H2-90	M8	C2H2	0.448992	Leaf trichome	0.0074	0.848512	Stable	0.0062	0.874356	Stable
Solyc02g092090	SlbZIP-6	M8	bZIP	0.346179	Mesophyll cell	0.0049	0.756877	Stable	-0.002	0.900209	Stable
Note: rho_ct – Spearman correlation coefficient between the TF expression and CytoTRACE pseudotime. VeloVI rho, spearman correlation coefficient between the TF expression and VeloVI latent time.
