# Supplementary material for: Deciphering Cell-Type-Specific Transcriptional Regulation in Tomato Leaves Through Ensemble Machine Learning and Single-Cell Transcriptomics
Source: Plants (Basel). 2026 May 21;15(10):1578. doi: 10.3390/plants15101578 (PMC13210926; doi:10.3390/plants15101578)
Supplement: Supplementary file 1 [file plants-15-01578-s001.zip › Table S6. Gene composition, kME, and transcription factor annotations for all co-expression modules.xlsx]

## Sheet: Table_S7_module_all_genes
Table S7. Gene composition, kME, and transcription factor annotations for all co-expression modules
ID	Symbol	Module	kME	Gene type	Family
Solyc03g098740	NA	1	0.82312	HVG	NA
Solyc09g075820	NA	1	0.784281	HVG	NA
Solyc04g072000	NA	1	0.772619	HVG	NA
Solyc02g071130	SlWRKY-78	1	0.763122	TF	WRKY
Solyc07g042550	NA	1	0.749566	HVG	NA
Solyc10g083690	NA	1	0.726569	HVG	NA
Solyc03g116700	NA	1	0.725602	HVG	NA
Solyc01g081310	NA	1	0.702417	HVG	NA
Solyc03g097840	NA	1	0.691669	HVG	NA
Solyc12g056250	NA	1	0.691471	HVG	NA
Solyc02g080890	SlWRKY-75	1	0.689981	TF	WRKY
Solyc10g086410	NA	1	0.679917	HVG	NA
Solyc09g009840	NA	1	0.671652	HVG	NA
Solyc08g007460	NA	1	0.667095	HVG	NA
Solyc06g065060	NA	1	0.665011	HVG	NA
Solyc09g005560	SlGT-29	1	0.649219	TF	Trihelix
Solyc08g075550	NA	1	0.648909	HVG	NA
Solyc04g072020	NA	1	0.646483	HVG	NA
Solyc10g083290	NA	1	0.645729	HVG	NA
Solyc06g074140	NA	1	0.642888	HVG	NA
Solyc02g092110	NA	1	0.636823	HVG	NA
Solyc11g010380	NA	1	0.632421	HVG	NA
Solyc06g053260	NA	1	0.626853	HVG	NA
Solyc04g071770	SlERF-36	1	0.621943	TF	ERF
Solyc08g067630	NA	1	0.621193	HVG	NA
Solyc11g068940	NA	1	0.615556	HVG	NA
Solyc07g065960	NA	1	0.610009	HVG	NA
Solyc11g006540	NA	1	0.609312	HVG	NA
Solyc06g061210	NA	1	0.590799	HVG	NA
Solyc09g008200	NA	1	0.589159	HVG	NA
Solyc08g006330	NA	1	0.589147	HVG	NA
Solyc08g078180	SlERF-53	1	0.586579	TF	ERF
Solyc02g081430	NA	1	0.58317	HVG	NA
Solyc02g070090	NA	1	0.57942	HVG	NA
Solyc09g098160	NA	1	0.579312	HVG	NA
Solyc03g020010	NA	1	0.573328	HVG	NA
Solyc01g080010	NA	1	0.572793	HVG	NA
Solyc02g062390	NA	1	0.570645	HVG	NA
Solyc07g008280	NA	1	0.567983	HVG	NA
Solyc02g070110	NA	1	0.56477	HVG	NA
Solyc06g071070	NA	1	0.557887	HVG	NA
Solyc12g056590	SlERF-1	1	0.556085	TF	ERF
Solyc04g007990	NA	1	0.555003	HVG	NA
Solyc08g067640	NA	1	0.553569	HVG	NA
Solyc08g068730	NA	1	0.552833	HVG	NA
Solyc01g102390	NA	1	0.551262	HVG	NA
Solyc07g056510	NA	1	0.549669	HVG	NA
Solyc06g150137	NA	1	0.54937	HVG	NA
Solyc02g072190	SlWRKY-72	1	0.548766	TF	WRKY
Solyc03g025640	NA	1	0.54546	HVG	NA
Solyc11g011340	NA	1	0.54412	HVG	NA
Solyc03g116100	SlMYB-38	1	0.542552	TF	MYB
Solyc09g074350	NA	1	0.537902	HVG	NA
Solyc06g066370	SlWRKY-50	1	0.532681	TF	WRKY
Solyc04g025530	NA	1	0.532417	HVG	NA
Solyc01g109120	NA	1	0.528782	HVG	NA
Solyc11g013810	NA	1	0.524067	HVG	NA
Solyc10g085860	NA	1	0.523541	HVG	NA
Solyc02g077370	SlERF-59	1	0.522479	TF	ERF
Solyc06g035960	NA	1	0.521931	HVG	NA
Solyc10g079810	NA	1	0.521041	HVG	NA
Solyc02g078900	NA	1	0.520102	HVG	NA
Solyc02g082450	NA	1	0.514497	HVG	NA
Solyc03g111720	NA	1	0.512739	HVG	NA
Solyc08g078190	SlERF-123	1	0.511428	TF	ERF
Solyc09g005830	NA	1	0.510619	HVG	NA
Solyc03g078490	NA	1	0.510429	HVG	NA
Solyc03g026230	NA	1	0.51019	HVG	NA
Solyc05g005200	NA	1	0.508485	HVG	NA
Solyc04g071600	NA	1	0.508203	HVG	NA
Solyc03g098670	NA	1	0.501803	HVG	NA
Solyc03g082530	NA	1	0.500924	HVG	NA
Solyc12g057140	NA	1	0.500754	HVG	NA
Solyc05g016060	NA	1	0.499434	HVG	NA
Solyc02g092120	NA	1	0.497557	HVG	NA
Solyc09g097960	NA	1	0.496521	HVG	NA
Solyc02g079220	NA	1	0.496261	HVG	NA
Solyc04g079820	NA	1	0.495224	HVG	NA
Solyc10g081970	NA	1	0.495172	HVG	NA
Solyc05g008220	NA	1	0.491534	HVG	NA
Solyc04g072280	NA	1	0.490642	HVG	NA
Solyc12g010570	NA	1	0.49059	HVG	NA
Solyc04g078290	NA	1	0.489813	HVG	NA
Solyc07g005090	NA	1	0.489175	HVG	NA
Solyc12g013620	SlNAC-62	1	0.488442	TF	NAC
Solyc03g119240	NA	1	0.488429	HVG	NA
Solyc04g079730	NA	1	0.487049	HVG	NA
Solyc09g089930	SlERF-90	1	0.486716	TF	ERF
Solyc10g076670	NA	1	0.485434	HVG	NA
Solyc07g048070	NA	1	0.479684	HVG	NA
Solyc05g041920	NA	1	0.479095	HVG	NA
Solyc02g087330	NA	1	0.476449	HVG	NA
Solyc07g006770	NA	1	0.47248	HVG	NA
Solyc05g005290	NA	1	0.471382	HVG	NA
Solyc08g067410	NA	1	0.469457	HVG	NA
Solyc09g011560	NA	1	0.467879	HVG	NA
Solyc04g073950	NA	1	0.46613	HVG	NA
Solyc06g074940	NA	1	0.463885	HVG	NA
Solyc08g081610	SlWRKY-63	1	0.460316	TF	WRKY
Solyc03g111510	NA	1	0.454139	HVG	NA
Solyc01g099780	NA	1	0.45188	HVG	NA
Solyc03g080190	NA	1	0.451284	HVG	NA
Solyc08g080860	NA	1	0.447747	HVG	NA
Solyc10g076510	NA	1	0.44769	HVG	NA
Solyc08g006350	NA	1	0.445348	HVG	NA
Solyc05g007770	SlNAC-82	1	0.444016	TF	NAC
Solyc02g092820	NA	1	0.443886	HVG	NA
Solyc04g071590	NA	1	0.443561	HVG	NA
Solyc06g073830	NA	1	0.44236	HVG	NA
Solyc06g050140	NA	1	0.441213	HVG	NA
Solyc10g085880	NA	1	0.440124	HVG	NA
Solyc05g008310	NA	1	0.439783	HVG	NA
Solyc02g077290	NA	1	0.439782	HVG	NA
Solyc09g089580	NA	1	0.438736	HVG	NA
Solyc04g015970	NA	1	0.438481	HVG	NA
Solyc02g089720	NA	1	0.438153	HVG	NA
Solyc01g096430	NA	1	0.431659	HVG	NA
Solyc04g051360	SlERF-22	1	0.430213	TF	ERF
Solyc05g015850	SlWRKY-39	1	0.429762	TF	WRKY
Solyc01g107780	NA	1	0.428205	HVG	NA
Solyc01g073720	NA	1	0.427884	HVG	NA
Solyc05g007950	NA	1	0.424824	HVG	NA
Solyc04g005160	NA	1	0.424358	HVG	NA
Solyc04g081960	NA	1	0.418371	HVG	NA
Solyc01g100460	SlbZIP-27	1	0.41768	TF	bZIP
Solyc09g089910	SlERF-64	1	0.416609	TF	ERF
Solyc02g085730	NA	1	0.413897	HVG	NA
Solyc11g005380	SlGT-4	1	0.413386	TF	Trihelix
Solyc06g009050	NA	1	0.412242	HVG	NA
Solyc04g078640	SlERF-118	1	0.412175	TF	ERF
Solyc07g056470	NA	1	0.405032	HVG	NA
Solyc12g096960	NA	1	0.404662	HVG	NA
Solyc09g007790	NA	1	0.403877	HVG	NA
Solyc05g009520	NA	1	0.399407	HVG	NA
Solyc02g067750	NA	1	0.397396	HVG	NA
Solyc10g008150	NA	1	0.395023	HVG	NA
Solyc05g009120	NA	1	0.392424	HVG	NA
Solyc09g011590	NA	1	0.391016	HVG	NA
Solyc02g079280	SlMYB-2	1	0.390779	TF	MYB
Solyc03g119810	NA	1	0.389281	HVG	NA
Solyc12g008960	NA	1	0.388394	HVG	NA
Solyc04g057830	NA	1	0.387989	HVG	NA
Solyc07g150103	NA	1	0.387423	HVG	NA
Solyc09g075700	NA	1	0.386014	HVG	NA
Solyc05g052050	SlERF-68	1	0.384555	TF	ERF
Solyc10g084400	NA	1	0.384397	HVG	NA
Solyc02g079440	NA	1	0.384181	HVG	NA
Solyc03g095700	NA	1	0.382109	HVG	NA
Solyc02g071350	NA	1	0.381332	HVG	NA
Solyc10g085140	NA	1	0.376413	HVG	NA
Solyc05g053600	NA	1	0.375728	HVG	NA
Solyc06g069150	NA	1	0.373476	HVG	NA
Solyc03g120740	NA	1	0.371922	HVG	NA
Solyc10g055740	NA	1	0.370701	HVG	NA
Solyc02g091100	NA	1	0.369072	HVG	NA
Solyc02g079750	NA	1	0.365574	HVG	NA
Solyc10g005440	NA	1	0.365536	HVG	NA
Solyc02g093860	NA	1	0.364676	HVG	NA
Solyc11g007460	NA	1	0.364498	HVG	NA
Solyc05g008210	NA	1	0.363394	HVG	NA
Solyc03g025720	NA	1	0.361241	HVG	NA
Solyc03g122300	NA	1	0.35977	HVG	NA
Solyc09g015170	NA	1	0.357736	HVG	NA
Solyc02g094160	NA	1	0.356846	HVG	NA
Solyc08g067360	SlWRKY-10	1	0.356015	TF	WRKY
Solyc01g057080	SlERF-41	1	0.354205	TF	ERF
Solyc05g013530	NA	1	0.353107	HVG	NA
Solyc02g063250	NA	1	0.352379	HVG	NA
Solyc07g065160	NA	1	0.349739	HVG	NA
Solyc04g074680	NA	1	0.347959	HVG	NA
Solyc05g005280	NA	1	0.344847	HVG	NA
Solyc10g005040	NA	1	0.343294	HVG	NA
Solyc02g078320	NA	1	0.343	HVG	NA
Solyc05g008120	NA	1	0.342229	HVG	NA
Solyc07g017780	NA	1	0.341256	HVG	NA
Solyc09g011550	NA	1	0.341162	HVG	NA
Solyc02g080970	NA	1	0.340548	HVG	NA
Solyc06g084440	NA	1	0.339564	HVG	NA
Solyc09g011450	NA	1	0.338392	HVG	NA
Solyc11g072470	SlLBD-23	1	0.337985	TF	LBD
Solyc04g074100	NA	1	0.335251	HVG	NA
Solyc09g005000	NA	1	0.332911	HVG	NA
Solyc03g096670	NA	1	0.330914	HVG	NA
Solyc05g055870	NA	1	0.329279	HVG	NA
Solyc02g069180	NA	1	0.32841	HVG	NA
Solyc02g062550	NA	1	0.328211	HVG	NA
Solyc04g079250	NA	1	0.328209	HVG	NA
Solyc01g095080	NA	1	0.32601	HVG	NA
Solyc01g102290	NA	1	0.320256	HVG	NA
Solyc04g011750	NA	1	0.319926	HVG	NA
Solyc01g111250	NA	1	0.315831	HVG	NA
Solyc07g048060	NA	1	0.311547	HVG	NA
Solyc05g015420	NA	1	0.311427	HVG	NA
Solyc06g068500	NA	1	0.310151	HVG	NA
Solyc10g018340	NA	1	0.309892	HVG	NA
Solyc09g091670	NA	1	0.309634	HVG	NA
Solyc12g057080	NA	1	0.309532	HVG	NA
Solyc12g042730	NA	1	0.307769	HVG	NA
Solyc12g099340	SlCAMTA-4	1	0.306664	TF	CAMTA
Solyc10g080770	SlbZIP-12	1	0.306629	TF	bZIP
Solyc04g079470	NA	1	0.306484	HVG	NA
Solyc01g105630	NA	1	0.30577	HVG	NA
Solyc12g057060	NA	1	0.305731	HVG	NA
Solyc08g078550	NA	1	0.304775	HVG	NA
Solyc11g005920	SlNAC-35	1	0.303687	TF	NAC
Solyc08g083170	SlbHLH-118	1	0.302889	TF	bHLH
Solyc08g078340	SlMYBR-19	1	0.30269	TF	MYB_related
Solyc09g009100	SlHSF-14	1	0.30155	TF	HSF
Solyc03g006400	NA	1	0.301053	HVG	NA
Solyc01g105230	SlCAMTA-2	1	0.300452	TF	CAMTA
Solyc06g082520	SlB3-47	1	0.29947	TF	B3
Solyc02g031990	NA	1	0.298021	HVG	NA
Solyc02g086270	NA	1	0.297399	HVG	NA
Solyc02g087110	NA	1	0.296802	HVG	NA
Solyc07g065970	NA	1	0.29664	HVG	NA
Solyc09g092480	NA	1	0.290515	HVG	NA
Solyc05g005460	NA	1	0.288732	HVG	NA
Solyc03g026370	NA	1	0.28675	HVG	NA
Solyc01g102400	NA	1	0.284301	HVG	NA
Solyc01g006950	NA	1	0.284158	HVG	NA
Solyc09g097850	NA	1	0.283679	HVG	NA
Solyc05g051200	SlERF-63	1	0.279367	TF	ERF
Solyc06g069710	SlNAC-47	1	0.279326	TF	NAC
Solyc02g063520	SlHD-ZIP-17	1	0.278043	TF	HD-ZIP
Solyc06g083290	NA	1	0.277592	HVG	NA
Solyc01g097240	NA	1	0.277437	HVG	NA
Solyc10g005460	SlMYB-92	1	0.27634	TF	MYB
Solyc12g005640	SlMYB-99	1	0.275466	TF	MYB
Solyc06g084170	NA	1	0.274918	HVG	NA
Solyc04g011540	NA	1	0.274764	HVG	NA
Solyc07g048120	NA	1	0.274185	HVG	NA
Solyc03g046380	NA	1	0.274165	HVG	NA
Solyc03g120260	NA	1	0.2714	HVG	NA
Solyc07g007330	NA	1	0.269357	HVG	NA
Solyc11g069680	NA	1	0.269152	HVG	NA
Solyc02g077110	NA	1	0.26777	HVG	NA
Solyc04g011390	NA	1	0.267599	HVG	NA
Solyc06g071060	NA	1	0.267499	HVG	NA
Solyc04g071780	NA	1	0.266481	HVG	NA
Solyc06g009290	NA	1	0.266239	HVG	NA
Solyc10g079890	NA	1	0.263246	HVG	NA
Solyc09g014910	NA	1	0.263043	HVG	NA
Solyc06g068890	NA	1	0.261861	HVG	NA
Solyc01g005390	NA	1	0.26071	HVG	NA
Solyc06g083980	SlbHLH-145	1	0.260549	TF	bHLH
Solyc08g007920	NA	1	0.259626	HVG	NA
Solyc02g082930	NA	1	0.258926	HVG	NA
Solyc04g015570	SlC2H2-50	1	0.256908	TF	C2H2
Solyc03g098100	NA	1	0.251357	HVG	NA
Solyc03g115850	SlNAC-95	1	0.249055	TF	NAC
Solyc04g012050	SlERF-93	1	0.248936	TF	ERF
Solyc05g053760	NA	1	0.246749	HVG	NA
Solyc03g005500	SlERF-4	1	0.24598	TF	ERF
Solyc08g023510	NA	1	0.245237	HVG	NA
Solyc06g065050	NA	1	0.241517	HVG	NA
Solyc06g067980	NA	1	0.240308	HVG	NA
Solyc09g089780	NA	1	0.238929	HVG	NA
Solyc06g072330	NA	1	0.234313	HVG	NA
Solyc12g056480	NA	1	0.232348	HVG	NA
Solyc03g123690	NA	1	0.229798	HVG	NA
Solyc06g036420	NA	1	0.22847	HVG	NA
Solyc03g116630	NA	1	0.227596	HVG	NA
Solyc03g007530	NA	1	0.226505	HVG	NA
Solyc06g074790	NA	1	0.223608	HVG	NA
Solyc03g082920	NA	1	0.222193	HVG	NA
Solyc01g079480	SlbZIP-40	1	0.216762	TF	bZIP
Solyc04g011770	NA	1	0.212855	HVG	NA
Solyc01g073910	SlHD-ZIP-32	1	0.212318	TF	HD-ZIP
Solyc03g118000	NA	1	0.21172	HVG	NA
Solyc03g081330	NA	1	0.211571	HVG	NA
Solyc11g008000	SlNAC-43	1	0.211437	TF	NAC
Solyc01g150165	NA	1	0.211172	HVG	NA
Solyc02g077040	NA	1	0.210906	HVG	NA
Solyc10g052490	NA	1	0.208844	HVG	NA
Solyc02g067790	NA	1	0.208644	HVG	NA
Solyc12g042600	NA	1	0.206628	HVG	NA
Solyc06g068830	SlERF-27	1	0.204663	TF	ERF
Solyc05g009340	NA	1	0.204011	HVG	NA
Solyc02g092860	NA	1	0.20296	HVG	NA
Solyc09g092490	NA	1	0.199513	HVG	NA
Solyc01g081270	NA	1	0.198879	HVG	NA
Solyc07g066330	SlNAC-19	1	0.193213	TF	NAC
Solyc08g067340	SlWRKY-11	1	0.192284	TF	WRKY
Solyc12g056980	SlERF-7	1	0.191964	TF	ERF
Solyc11g007490	NA	1	0.190125	HVG	NA
Solyc03g120390	NA	1	0.189954	HVG	NA
Solyc02g082920	NA	1	0.187488	HVG	NA
Solyc04g009900	NA	1	0.176806	HVG	NA
Solyc12g036330	NA	1	0.175939	HVG	NA
Solyc10g078770	NA	1	0.175581	HVG	NA
Solyc04g071160	SlbZIP-26	1	0.171585	TF	bZIP
Solyc05g054390	SlARR-B-9	1	0.169816	TF	ARR-B
Solyc01g091630	SlHD-ZIP-3	1	0.168907	TF	HD-ZIP
Solyc02g084840	NA	1	0.168808	HVG	NA
Solyc01g014480	SlEIL-6	1	0.157665	TF	EIL
Solyc01g080030	NA	1	0.154979	HVG	NA
Solyc06g069560	SlMYBR-78	1	0.145549	TF	MYB_related
Solyc04g011650	SlMYBR-61	1	0.145259	TF	MYB_related
Solyc02g069300	NA	1	0.14408	HVG	NA
Solyc11g072150	SlNF-YC-6	1	0.143036	TF	NF-YC
Solyc01g100990	SlC3H-21	1	0.139765	TF	C3H
Solyc06g053840	NA	1	0.10209	HVG	NA
Solyc09g066340	SlERF-71	1	0.0908015	TF	ERF
Solyc02g070940	NA	2	0.699368	HVG	NA
Solyc09g097770	NA	2	0.670957	HVG	NA
Solyc11g022590	NA	2	0.659173	HVG	NA
Solyc03g005780	NA	2	0.603497	HVG	NA
Solyc03g098795	NA	2	0.585341	HVG	NA
Solyc02g071010	NA	2	0.578539	HVG	NA
Solyc09g083435	NA	2	0.578083	HVG	NA
Solyc09g084480	NA	2	0.574686	HVG	NA
Solyc07g007250	NA	2	0.573615	HVG	NA
Solyc09g084470	NA	2	0.567379	HVG	NA
Solyc09g089490	NA	2	0.555331	HVG	NA
Solyc09g084490	NA	2	0.550701	HVG	NA
Solyc06g061027	NA	2	0.516468	HVG	NA
Solyc11g021060	NA	2	0.51269	HVG	NA
Solyc03g098780	NA	2	0.504474	HVG	NA
Solyc07g043420	NA	2	0.501845	HVG	NA
Solyc03g098790	NA	2	0.493582	HVG	NA
Solyc03g005770	NA	2	0.47878	HVG	NA
Solyc12g009650	NA	2	0.46009	HVG	NA
Solyc04g074410	NA	2	0.446526	HVG	NA
Solyc02g070970	NA	2	0.435543	HVG	NA
Solyc03g026280	SlERF-14	2	0.432022	TF	ERF
Solyc02g070950	NA	2	0.430785	HVG	NA
Solyc04g074450	NA	2	0.424541	HVG	NA
Solyc01g006400	NA	2	0.403315	HVG	NA
Solyc04g079360	SlMYB-111	2	0.395484	TF	MYB
Solyc02g071000	NA	2	0.392352	HVG	NA
Solyc07g041720	NA	2	0.388306	HVG	NA
Solyc03g093550	SlERF-49	2	0.381966	TF	ERF
Solyc02g070980	NA	2	0.381366	HVG	NA
Solyc03g123410	NA	2	0.370862	HVG	NA
Solyc02g091380	NA	2	0.353585	HVG	NA
Solyc12g009240	SlERF-79	2	0.324477	TF	ERF
Solyc01g091590	NA	2	0.317121	HVG	NA
Solyc05g054760	NA	2	0.315481	HVG	NA
Solyc06g076080	NA	2	0.313357	HVG	NA
Solyc02g070990	NA	2	0.309264	HVG	NA
Solyc09g089540	NA	2	0.301617	HVG	NA
Solyc03g124110	SlERF-57	2	0.300518	TF	ERF
Solyc03g093560	SlERF-34	2	0.298678	TF	ERF
Solyc06g075780	SlC2H2-45	2	0.297744	TF	C2H2
Solyc03g119540	SlCOL-2	2	0.29657	TF	CO-like
Solyc03g093130	NA	2	0.296258	HVG	NA
Solyc10g084180	SlC2H2-79	2	0.293942	TF	C2H2
Solyc01g109250	NA	2	0.289626	HVG	NA
Solyc03g121660	SlC2H2-70	2	0.281829	TF	C2H2
Solyc09g083360	SlbHLH-56	2	0.278854	TF	bHLH
Solyc01g095630	SlWRKY-8	2	0.277102	TF	WRKY
Solyc10g006130	SlERF-99	2	0.271074	TF	ERF
Solyc02g090360	NA	2	0.267478	HVG	NA
Solyc02g077710	NA	2	0.263691	HVG	NA
Solyc09g092520	NA	2	0.262723	HVG	NA
Solyc02g083880	NA	2	0.260768	HVG	NA
Solyc03g093120	NA	2	0.260669	HVG	NA
Solyc03g093540	SlERF-48	2	0.256098	TF	ERF
Solyc06g065970	NA	2	0.254304	HVG	NA
Solyc01g090965	NA	2	0.252638	HVG	NA
Solyc07g006570	NA	2	0.25229	HVG	NA
Solyc02g070040	NA	2	0.249223	HVG	NA
Solyc05g051480	NA	2	0.249132	HVG	NA
Solyc12g008800	SlMYBR-71	2	0.246839	TF	MYB_related
Solyc04g074430	NA	2	0.245504	HVG	NA
Solyc03g093110	NA	2	0.243985	HVG	NA
Solyc06g036310	NA	2	0.239988	HVG	NA
Solyc03g093080	NA	2	0.235596	HVG	NA
Solyc09g010800	NA	2	0.232248	HVG	NA
Solyc01g091490	NA	2	0.22832	HVG	NA
Solyc10g017850	NA	2	0.226032	HVG	NA
Solyc12g008350	SlERF-74	2	0.225207	TF	ERF
Solyc04g007890	SlUnk-15	2	0.22472	TF	Unknown
Solyc08g076930	SlbHLH-125	2	0.222279	TF	bHLH
Solyc08g078870	NA	2	0.222217	HVG	NA
Solyc03g095970	NA	2	0.218545	HVG	NA
Solyc12g010980	NA	2	0.21168	HVG	NA
Solyc05g052040	SlERF-67	2	0.211142	TF	ERF
Solyc03g097380	NA	2	0.210583	HVG	NA
Solyc04g074440	NA	2	0.20465	HVG	NA
Solyc01g111170	NA	2	0.204373	HVG	NA
Solyc01g100200	SlGRAS-34	2	0.20407	TF	GRAS
Solyc08g063040	SlC2H2-37	2	0.202877	TF	C2H2
Solyc01g110480	SlbZIP-5	2	0.199348	TF	bZIP
Solyc08g005610	NA	2	0.197089	HVG	NA
Solyc06g083900	SlMYB-32	2	0.196601	TF	MYB
Solyc03g093610	SlERF-33	2	0.192743	TF	ERF
Solyc03g026270	SlERF-9	2	0.190194	TF	ERF
Solyc10g078530	NA	2	0.185949	HVG	NA
Solyc04g074420	NA	2	0.174729	HVG	NA
Solyc03g121400	SlDof-28	2	0.174695	TF	Dof
Solyc07g054770	NA	2	0.171563	HVG	NA
Solyc02g084630	SlMIKC-7	2	0.168407	TF	MIKC_MADS
Solyc08g075090	SlbHLH-122	2	0.168229	TF	bHLH
Solyc03g080090	SlNAC-6	2	0.167822	TF	NAC
Solyc02g092930	SlMYB-37	2	0.167716	TF	MYB
Solyc06g076570	NA	2	0.166672	HVG	NA
Solyc06g073180	SlDBB-5	2	0.165529	TF	DBB
Solyc10g080960	SlGLK-55	2	0.164737	TF	G2-like
Solyc08g081400	SlTALE-12	2	0.164307	TF	TALE
Solyc10g083360	NA	2	0.163382	HVG	NA
Solyc06g050840	SlbHLH-66	2	0.163215	TF	bHLH
Solyc02g073580	NA	2	0.162441	HVG	NA
Solyc12g009580	SlYABBY-8	2	0.162329	TF	YABBY
Solyc04g078195	NA	2	0.162277	HVG	NA
Solyc07g005370	NA	2	0.160591	HVG	NA
Solyc08g067320	NA	2	0.160078	HVG	NA
Solyc02g093250	NA	2	0.15955	HVG	NA
Solyc07g053630	SlGLK-31	2	0.158399	TF	G2-like
Solyc02g065430	NA	2	0.158363	HVG	NA
Solyc06g084020	NA	2	0.157667	HVG	NA
Solyc08g077060	SlLSD-2	2	0.154065	TF	LSD
Solyc10g006740	NA	2	0.152745	HVG	NA
Solyc02g080200	NA	2	0.152367	HVG	NA
Solyc11g020670	SlTCP-35	2	0.150919	TF	TCP
Solyc03g110860	SlNF-YC-11	2	0.149913	TF	NF-YC
Solyc01g090310	SlERF-44	2	0.147203	TF	ERF
Solyc11g010170	NA	2	0.147192	HVG	NA
Solyc05g051290	SlUnk-11	2	0.144156	TF	Unknown
Solyc12g035520	SlCAMTA-5	2	0.14341	TF	CAMTA
Solyc02g078870	NA	2	0.142036	HVG	NA
Solyc10g005670	NA	2	0.141375	HVG	NA
Solyc12g011455	NA	2	0.140319	HVG	NA
Solyc02g086820	NA	2	0.140246	HVG	NA
Solyc06g062670	SlC2H2-43	2	0.139318	TF	C2H2
Solyc01g111070	NA	2	0.138741	HVG	NA
Solyc03g118300	SlARF-15	2	0.13814	TF	ARF
Solyc04g015360	SlGATA-7	2	0.134642	TF	GATA
Solyc01g060170	SlCAMTA-3	2	0.134209	TF	CAMTA
Solyc09g059520	SlHSF-25	2	0.134087	TF	HSF
Solyc12g011023	NA	2	0.133605	HVG	NA
Solyc07g051840	SlWRKY-65	2	0.132648	TF	WRKY
Solyc05g015840	SlSBP-3	2	0.130448	TF	SBP
Solyc10g055760	SlNAC-61	2	0.128461	TF	NAC
Solyc02g079970	SlbHLH-67	2	0.128192	TF	bHLH
Solyc07g042490	NA	2	0.125496	HVG	NA
Solyc11g012510	SlGRAS-36	2	0.124737	TF	GRAS
Solyc01g096370	SlbHLH-140	2	0.12392	TF	bHLH
Solyc02g082670	SlWOX-2	2	0.122468	TF	WOX
Solyc09g074560	SlCOL-4	2	0.121718	TF	CO-like
Solyc08g079600	NA	2	0.121529	HVG	NA
Solyc08g006530	SlCOL-3	2	0.121327	TF	CO-like
Solyc03g025170	SlGRAS-21	2	0.119964	TF	GRAS
Solyc08g079100	SlYABBY-7	2	0.119497	TF	YABBY
Solyc06g075250	SlC2H2-48	2	0.1167	TF	C2H2
Solyc02g090560	NA	2	0.115132	HVG	NA
Solyc05g053500	SlGATA-1	2	0.113844	TF	GATA
Solyc11g068620	SlNAC-76	2	0.11238	TF	NAC
Solyc07g065270	SlGRAS-19	2	0.112137	TF	GRAS
Solyc03g113270	SlHD-ZIP-54	2	0.112039	TF	HD-ZIP
Solyc08g048390	SlTCP-25	2	0.111251	TF	TCP
Solyc08g076820	SlbHLH-100	2	0.109726	TF	bHLH
Solyc08g061140	SlHB-13	2	0.109484	TF	HB-other
Solyc11g069510	SlGATA-11	2	0.108329	TF	GATA
Solyc01g068100	SlSBP-15	2	0.10794	TF	SBP
Solyc06g076280	SlGRAS-40	2	0.106154	TF	GRAS
Solyc07g038160	SlGATA-8	2	0.10483	TF	GATA
Solyc02g079800	NA	2	0.104675	HVG	NA
Solyc11g010270	SlHD-ZIP-24	2	0.104631	TF	HD-ZIP
Solyc09g098110	SlbHLH-99	2	0.10396	TF	bHLH
Solyc06g016750	SlNF-YC-13	2	0.103789	TF	NF-YC
Solyc06g082010	SlC3H-47	2	0.102234	TF	C3H
Solyc02g069860	SlNF-YA-5	2	0.10093	TF	NF-YA
Solyc06g035700	SlERF-115	2	0.100338	TF	ERF
Solyc01g109880	SlbZIP-15	2	0.100159	TF	bZIP
Solyc11g044750	SlWhirly-2	2	0.0997743	TF	Whirly
Solyc05g056120	SlGATA-21	2	0.0993668	TF	GATA
Solyc04g072070	SlWRKY-53	2	0.0990243	TF	WRKY
Solyc08g005050	SlbHLH-121	2	0.0986055	TF	bHLH
Solyc11g019910	NA	2	0.0984853	HVG	NA
Solyc09g097870	SlbHLH-19	2	0.0980305	TF	bHLH
Solyc04g040190	NA	2	0.0979336	HVG	NA
Solyc07g065410	NA	2	0.0977674	HVG	NA
Solyc02g066950	NA	2	0.0976982	HVG	NA
Solyc09g010440	NA	2	0.0976563	HVG	NA
Solyc04g054910	SlERF-18	2	0.0965408	TF	ERF
Solyc04g008500	SlC2H2-44	2	0.096235	TF	C2H2
Solyc05g054170	SlGRAS-6	2	0.0962111	TF	GRAS
Solyc12g006380	NA	2	0.0958949	HVG	NA
Solyc01g005210	SlC2H2-73	2	0.0952891	TF	C2H2
Solyc07g006630	SlCOL-6	2	0.0950218	TF	CO-like
Solyc04g007210	SlCOL-9	2	0.0943631	TF	CO-like
Solyc12g014140	SlTCP-33	2	0.0933829	TF	TCP
Solyc02g068200	SlTCP-3	2	0.0908398	TF	TCP
Solyc07g065500	SlNF-YB-6	2	0.0906544	TF	NF-YB
Solyc06g072040	SlNF-YC-19	2	0.090626	TF	NF-YC
Solyc01g096810	SlEIL-2	2	0.0905719	TF	EIL
Solyc08g066420	NA	2	0.0903959	HVG	NA
Solyc01g109980	SlTALE-21	2	0.0880939	TF	TALE
Solyc11g011260	SlGRAS-39	2	0.0880383	TF	GRAS
Solyc03g031970	SlARF-9	2	0.0874979	TF	ARF
Solyc11g008900	SlC3H-19	2	0.0873679	TF	C3H
Solyc02g084230	SlBBR-BPC-4	2	0.0873121	TF	BBR-BPC
Solyc02g079020	SlB3-25	2	0.0868275	TF	B3
Solyc07g007120	SlTALE-5	2	0.0857299	TF	TALE
Solyc12g087940	NA	2	0.0855902	HVG	NA
Solyc01g079670	NA	2	0.0844433	HVG	NA
Solyc04g054950	NA	2	0.0842318	HVG	NA
Solyc06g073050	SlNAC-28	2	0.0833844	TF	NAC
Solyc09g075860	NA	2	0.0822814	HVG	NA
Solyc05g054400	SlGATA-27	2	0.0816713	TF	GATA
Solyc12g044410	SlHD-ZIP-45	2	0.0815847	TF	HD-ZIP
Solyc07g055280	SlWRKY-18	2	0.0813015	TF	WRKY
Solyc12g096500	SlCOL-1	2	0.0795872	TF	CO-like
Solyc09g057880	SlFAR1-13	2	0.0791813	TF	FAR1
Solyc06g076520	NA	2	0.0777825	HVG	NA
Solyc03g114720	SlbHLH-95	2	0.0777552	TF	bHLH
Solyc12g056790	SlNAC-91	2	0.076474	TF	NAC
Solyc05g009840	SlNAC-51	2	0.076126	TF	NAC
Solyc09g057870	SlFAR1-4	2	0.0760121	TF	FAR1
Solyc03g111260	SlGT-23	2	0.075933	TF	Trihelix
Solyc05g009220	SlbHLH-62	2	0.075753	TF	bHLH
Solyc12g098370	SlGLK-27	2	0.0754346	TF	G2-like
Solyc09g007500	SlS1Fa-like-1	2	0.0751578	TF	S1Fa-like
Solyc04g005100	SlMYBR-69	2	0.0746126	TF	MYB_related
Solyc09g008940	SlUnk-14	2	0.0743874	TF	Unknown
Solyc09g091250	SlGATA-4	2	0.0737323	TF	GATA
Solyc10g078310	SlGLK-36	2	0.0710203	TF	G2-like
Solyc10g008400	NA	2	0.0705949	HVG	NA
Solyc04g011670	SlbZIP-53	2	0.069667	TF	bZIP
Solyc07g063940	SlGRAS-32	2	0.0696268	TF	GRAS
Solyc01g087170	SlC3H-6	2	0.0692934	TF	C3H
Solyc02g091030	SlNF-YC-5	2	0.0688587	TF	NF-YC
Solyc04g064800	SlC3H-44	2	0.068815	TF	C3H
Solyc01g087540	NA	2	0.0687473	HVG	NA
Solyc03g006140	NA	2	0.0681467	HVG	NA
Solyc10g038000	SlC3H-2	2	0.0680936	TF	C3H
Solyc01g101250	SlC2H2-86	2	0.0679592	TF	C2H2
Solyc12g010800	SlbZIP-62	2	0.0677206	TF	bZIP
Solyc06g066540	SlERF-17	2	0.0675036	TF	ERF
Solyc05g014260	SlARR-B-1	2	0.0673694	TF	ARR-B
Solyc12g089040	SlBES1-2	2	0.0666834	TF	BES1
Solyc04g009180	SlTCP-10	2	0.0652936	TF	TCP
Solyc04g076530	SlGATA-17	2	0.0645959	TF	GATA
Solyc04g008050	SlARR-B-2	2	0.0642774	TF	ARR-B
Solyc02g088670	SlC2H2-67	2	0.0638987	TF	C2H2
Solyc10g079070	SlbHLH-86	2	0.0637278	TF	bHLH
Solyc08g079800	SlGRF-6	2	0.0635446	TF	GRF
Solyc05g024010	SlCOL-8	2	0.0626919	TF	CO-like
Solyc03g120990	NA	2	0.0624864	HVG	NA
Solyc01g099410	NA	2	0.0620782	HVG	NA
Solyc04g009950	SlMYB-6	2	0.061552	TF	MYB
Solyc06g060490	SlbZIP-22	2	0.0613706	TF	bZIP
Solyc03g118290	SlARF-16	2	0.060939	TF	ARF
Solyc02g067600	NA	2	0.059409	HVG	NA
Solyc01g109700	SlbHLH-84	2	0.0590346	TF	bHLH
Solyc05g055480	SlNAC-26	2	0.05894	TF	NAC
Solyc02g090710	SlB3-29	2	0.0585177	TF	B3
Solyc01g096700	SlMYBR-52	2	0.0582533	TF	MYB_related
Solyc01g079390	SlUnk-3	2	0.0556976	TF	Unknown
Solyc05g007100	SlWhirly-1	2	0.0545503	TF	Whirly
Solyc07g064040	SlbHLH-101	2	0.0541705	TF	bHLH
Solyc05g050560	SlbHLH-47	2	0.0536305	TF	bHLH
Solyc09g064920	SlbHLH-36	2	0.0534383	TF	bHLH
Solyc05g015650	SlCAMTA-1	2	0.0519652	TF	CAMTA
Solyc05g053240	SlSBP-12	2	0.0514338	TF	SBP
Solyc08g007830	SlERF-42	2	0.0514251	TF	ERF
Solyc09g059510	SlERF-130	2	0.0509822	TF	ERF
Solyc01g096710	SlNF-YC-12	2	0.0505015	TF	NF-YC
Solyc03g114400	SlNF-YB-25	2	0.0502821	TF	NF-YB
Solyc04g081170	SlBBR-BPC-2	2	0.0490357	TF	BBR-BPC
Solyc12g044610	SlMYBR-25	2	0.0483753	TF	MYB_related
Solyc02g030210	SlAP2-24	2	0.0479401	TF	AP2
Solyc02g092550	SlLBD-25	2	0.0466426	TF	LBD
Solyc09g072830	SlGLK-14	2	0.0460249	TF	G2-like
Solyc03g007140	SlB3-33	2	0.0448565	TF	B3
Solyc10g084220	SlFAR1-6	2	0.0440669	TF	FAR1
Solyc07g043580	SlbHLH-123	2	0.0438761	TF	bHLH
Solyc04g082480	SlNLP-8	2	0.0436901	TF	Nin-like
Solyc04g079830	SlTALE-20	2	0.0427532	TF	TALE
Solyc03g111410	SlB3-65	2	0.0422695	TF	B3
Solyc11g010570	SlMIKC-5	2	0.0408935	TF	MIKC_MADS
Solyc03g111590	SlC2H2-24	2	0.0395287	TF	C2H2
Solyc03g120160	NA	2	0.0394224	HVG	NA
Solyc02g062950	SlbZIP-21	2	0.0393283	TF	bZIP
Solyc03g026020	SlHSF-2	2	0.0391877	TF	HSF
Solyc03g083310	SlC2H2-35	2	0.0389158	TF	C2H2
Solyc03g005990	SlBES1-1	2	0.0380486	TF	BES1
Solyc02g005290	SlGeBP-6	2	0.0379352	TF	GeBP
Solyc01g111130	SlbHLH-97	2	0.0354416	TF	bHLH
Solyc05g013370	SlM-MADS-45	2	0.0338898	TF	M-type_MADS
Solyc12g087830	SlMIKC-8	2	0.0333267	TF	MIKC_MADS
Solyc10g085560	SlC2H2-74	2	0.0277258	TF	C2H2
Solyc06g068870	SlbHLH-29	2	0.025789	TF	bHLH
Solyc03g121990	SlMYBR-55	2	0.02454	TF	MYB_related
Solyc02g089020	SlTCP-19	2	0.0204141	TF	TCP
Solyc01g079870	SlNF-YC-16	2	0.0191867	TF	NF-YC
Solyc01g111580	SlbZIP-4	2	0.0175445	TF	bZIP
Solyc02g077660	SlHB-5	2	0.0153538	TF	HB-other
Solyc03g118190	SlERF-125	2	0.0143816	TF	ERF
Solyc09g083280	NA	2	0.00588732	HVG	NA
Solyc02g084570	NA	3	0.707842	HVG	NA
Solyc06g061230	NA	3	0.683751	HVG	NA
Solyc06g068520	NA	3	0.674241	HVG	NA
Solyc06g005330	SlMYB-95	3	0.652265	TF	MYB
Solyc08g068780	NA	3	0.642545	HVG	NA
Solyc12g057100	NA	3	0.642475	HVG	NA
Solyc11g066590	NA	3	0.63645	HVG	NA
Solyc07g006590	NA	3	0.575904	HVG	NA
Solyc07g032490	NA	3	0.569565	HVG	NA
Solyc01g094890	NA	3	0.563052	HVG	NA
Solyc01g005870	NA	3	0.542773	HVG	NA
Solyc08g078900	NA	3	0.538823	HVG	NA
Solyc08g082160	NA	3	0.537456	HVG	NA
Solyc11g062440	NA	3	0.516806	HVG	NA
Solyc09g009830	NA	3	0.510863	HVG	NA
Solyc04g072740	NA	3	0.509544	HVG	NA
Solyc04g048900	NA	3	0.500902	HVG	NA
Solyc06g030470	NA	3	0.498185	HVG	NA
Solyc04g007400	NA	3	0.497061	HVG	NA
Solyc01g005710	NA	3	0.496745	HVG	NA
Solyc06g005310	SlMYBR-31	3	0.489919	TF	MYB_related
Solyc05g007980	NA	3	0.488553	HVG	NA
Solyc03g093800	NA	3	0.480005	HVG	NA
Solyc04g054740	NA	3	0.479937	HVG	NA
Solyc08g076880	NA	3	0.465124	HVG	NA
Solyc12g044330	NA	3	0.452886	HVG	NA
Solyc06g076140	NA	3	0.451592	HVG	NA
Solyc06g048570	NA	3	0.441304	HVG	NA
Solyc03g080180	NA	3	0.432949	HVG	NA
Solyc05g051735	NA	3	0.427615	HVG	NA
Solyc11g011050	SlMYB-89	3	0.423579	TF	MYB
Solyc11g073120	SlMYB-138	3	0.413267	TF	MYB
Solyc09g065560	NA	3	0.412577	HVG	NA
Solyc09g082870	NA	3	0.411999	HVG	NA
Solyc12g094620	NA	3	0.409552	HVG	NA
Solyc07g049655	NA	3	0.401043	HVG	NA
Solyc02g079760	SlbHLH-75	3	0.399498	TF	bHLH
Solyc08g077330	NA	3	0.384438	HVG	NA
Solyc02g086930	SlHD-ZIP-9	3	0.382219	TF	HD-ZIP
Solyc04g054690	NA	3	0.380819	HVG	NA
Solyc06g060870	NA	3	0.373045	HVG	NA
Solyc02g080600	NA	3	0.372031	HVG	NA
Solyc12g040790	NA	3	0.369067	HVG	NA
Solyc07g053230	SlMYB-67	3	0.361294	TF	MYB
Solyc11g013310	NA	3	0.359194	HVG	NA
Solyc01g099560	NA	3	0.356185	HVG	NA
Solyc08g068680	NA	3	0.352376	HVG	NA
Solyc01g105070	NA	3	0.347332	HVG	NA
Solyc07g062490	NA	3	0.338645	HVG	NA
Solyc01g088160	NA	3	0.338563	HVG	NA
Solyc06g061200	NA	3	0.338291	HVG	NA
Solyc06g084140	NA	3	0.338136	HVG	NA
Solyc07g007755	NA	3	0.332983	HVG	NA
Solyc07g065320	NA	3	0.332423	HVG	NA
Solyc06g050350	NA	3	0.331063	HVG	NA
Solyc06g060620	NA	3	0.330572	HVG	NA
Solyc01g065510	NA	3	0.328941	HVG	NA
Solyc01g005760	NA	3	0.326651	HVG	NA
Solyc02g091250	NA	3	0.326531	HVG	NA
Solyc06g053810	NA	3	0.323596	HVG	NA
Solyc08g067100	NA	3	0.322079	HVG	NA
Solyc07g021630	NA	3	0.321461	HVG	NA
Solyc02g036350	NA	3	0.319377	HVG	NA
Solyc08g066500	SlHD-ZIP-39	3	0.319214	TF	HD-ZIP
Solyc01g104900	SlNAC-17	3	0.313276	TF	NAC
Solyc03g113620	SlMYBR-15	3	0.311632	TF	MYB_related
Solyc03g120470	NA	3	0.311581	HVG	NA
Solyc03g095500	NA	3	0.301996	HVG	NA
Solyc02g077920	SlSBP-1	3	0.301959	TF	SBP
Solyc03g115950	NA	3	0.296424	HVG	NA
Solyc01g107100	NA	3	0.293462	HVG	NA
Solyc07g006230	NA	3	0.293462	HVG	NA
Solyc08g061970	NA	3	0.289547	HVG	NA
Solyc04g080710	SlbHLH-42	3	0.286957	TF	bHLH
Solyc04g007960	NA	3	0.286457	HVG	NA
Solyc08g068600	NA	3	0.284831	HVG	NA
Solyc07g064720	NA	3	0.283886	HVG	NA
Solyc01g005880	NA	3	0.283781	HVG	NA
Solyc04g007500	NA	3	0.283172	HVG	NA
Solyc07g006780	NA	3	0.276548	HVG	NA
Solyc12g006020	NA	3	0.27248	HVG	NA
Solyc01g105387	NA	3	0.261025	HVG	NA
Solyc04g150161	NA	3	0.256947	HVG	NA
Solyc12g099140	SlMYB-117	3	0.256817	TF	MYB
Solyc02g072210	NA	3	0.254907	HVG	NA
Solyc09g007770	NA	3	0.253492	HVG	NA
Solyc02g093270	NA	3	0.251054	HVG	NA
Solyc11g072850	NA	3	0.250476	HVG	NA
Solyc06g075660	SlMYBR-63	3	0.25031	TF	MYB_related
Solyc04g074700	SlHD-ZIP-35	3	0.249728	TF	HD-ZIP
Solyc08g076870	NA	3	0.248658	HVG	NA
Solyc07g049645	NA	3	0.246183	HVG	NA
Solyc07g063830	SlbHLH-85	3	0.245294	TF	bHLH
Solyc02g086810	NA	3	0.241453	HVG	NA
Solyc04g081290	NA	3	0.239719	HVG	NA
Solyc04g072920	NA	3	0.239653	HVG	NA
Solyc09g098510	NA	3	0.2388	HVG	NA
Solyc12g056860	SlbZIP-13	3	0.237061	TF	bZIP
Solyc04g074480	NA	3	0.235666	HVG	NA
Solyc08g006740	NA	3	0.234124	HVG	NA
Solyc11g072500	SlDof-31	3	0.232063	TF	Dof
Solyc06g069740	NA	3	0.229447	HVG	NA
Solyc08g007270	SlHD-ZIP-53	3	0.229261	TF	HD-ZIP
Solyc10g009550	SlWRKY-76	3	0.227485	TF	WRKY
Solyc07g005140	SlARR-B-4	3	0.225814	TF	ARR-B
Solyc07g019670	NA	3	0.223479	HVG	NA
Solyc02g068170	NA	3	0.222866	HVG	NA
Solyc09g061890	NA	3	0.221173	HVG	NA
Solyc02g081190	NA	3	0.216133	HVG	NA
Solyc02g089350	NA	3	0.215948	HVG	NA
Solyc08g082910	SlDof-16	3	0.213636	TF	Dof
Solyc05g056440	NA	3	0.212231	HVG	NA
Solyc07g041920	NA	3	0.212219	HVG	NA
Solyc02g077840	SlERF-76	3	0.207057	TF	ERF
Solyc09g018280	NA	3	0.206805	HVG	NA
Solyc10g086680	NA	3	0.206739	HVG	NA
Solyc07g005400	SlbHLH-143	3	0.206492	TF	bHLH
Solyc10g009190	NA	3	0.205878	HVG	NA
Solyc05g051530	NA	3	0.203742	HVG	NA
Solyc12g094690	NA	3	0.201738	HVG	NA
Solyc07g053810	SlSBP-11	3	0.200728	TF	SBP
Solyc02g069800	NA	3	0.199641	HVG	NA
Solyc02g090310	SlDof-20	3	0.199633	TF	Dof
Solyc03g006700	NA	3	0.197551	HVG	NA
Solyc08g067793	NA	3	0.197092	HVG	NA
Solyc05g056430	NA	3	0.196241	HVG	NA
Solyc03g034080	NA	3	0.195228	HVG	NA
Solyc01g081540	NA	3	0.194457	HVG	NA
Solyc04g081370	SlC2H2-4	3	0.192918	TF	C2H2
Solyc03g096290	NA	3	0.19013	HVG	NA
Solyc10g075030	SlB3-13	3	0.189784	TF	B3
Solyc02g085600	SlGRAS-22	3	0.188823	TF	GRAS
Solyc09g011670	NA	3	0.188536	HVG	NA
Solyc01g096470	SlGT-3	3	0.187152	TF	Trihelix
Solyc04g078420	SlMYB-104	3	0.185886	TF	MYB
Solyc12g010960	NA	3	0.185845	HVG	NA
Solyc01g096120	SlDof-25	3	0.185761	TF	Dof
Solyc08g036660	NA	3	0.183311	HVG	NA
Solyc02g077950	SlDof-21	3	0.178241	TF	Dof
Solyc11g069470	SlHD-ZIP-57	3	0.177826	TF	HD-ZIP
Solyc06g073940	NA	3	0.17674	HVG	NA
Solyc06g068530	NA	3	0.176223	HVG	NA
Solyc01g090760	SlGATA-10	3	0.175568	TF	GATA
Solyc05g053380	SlWRKY-45	3	0.175234	TF	WRKY
Solyc07g053240	SlMYB-68	3	0.174488	TF	MYB
Solyc02g084880	SlbHLH-138	3	0.174451	TF	bHLH
Solyc06g075670	SlMYBR-64	3	0.173011	TF	MYB_related
Solyc12g009780	NA	3	0.170595	HVG	NA
Solyc09g010230	SlB3-27	3	0.169753	TF	B3
Solyc05g056040	SlARF-21	3	0.165512	TF	ARF
Solyc11g018660	SlNAC-66	3	0.165484	TF	NAC
Solyc08g068290	NA	3	0.164778	HVG	NA
Solyc06g075470	NA	3	0.163562	HVG	NA
Solyc11g072600	SlAP2-27	3	0.163376	TF	AP2
Solyc06g082590	SlERF-98	3	0.162723	TF	ERF
Solyc08g076730	NA	3	0.160814	HVG	NA
Solyc02g091700	NA	3	0.159585	HVG	NA
Solyc05g052610	SlMYBR-22	3	0.158872	TF	MYB_related
Solyc09g065820	SlbHLH-6	3	0.158712	TF	bHLH
Solyc06g074420	NA	3	0.158239	HVG	NA
Solyc10g050160	NA	3	0.157741	HVG	NA
Solyc10g005950	NA	3	0.156492	HVG	NA
Solyc03g119370	SlMYB-3	3	0.154881	TF	MYB
Solyc08g067300	NA	3	0.153084	HVG	NA
Solyc06g061030	SlARR-B-13	3	0.152502	TF	ARR-B
Solyc04g081890	NA	3	0.150945	HVG	NA
Solyc11g071810	SlYABBY-4	3	0.149667	TF	YABBY
Solyc02g090350	NA	3	0.148961	HVG	NA
Solyc01g086800	NA	3	0.148608	HVG	NA
Solyc10g006150	NA	3	0.148192	HVG	NA
Solyc11g008540	NA	3	0.146515	HVG	NA
Solyc12g088390	SlC2H2-75	3	0.144564	TF	C2H2
Solyc01g105080	NA	3	0.144034	HVG	NA
Solyc02g091930	SlHD-ZIP-50	3	0.143082	TF	HD-ZIP
Solyc03g119050	SlMYB-14	3	0.142171	TF	MYB
Solyc02g088340	SlWRKY-68	3	0.141618	TF	WRKY
Solyc02g064960	SlAP2-21	3	0.13833	TF	AP2
Solyc04g076950	NA	3	0.137561	HVG	NA
Solyc09g057710	SlbHLH-30	3	0.134585	TF	bHLH
Solyc08g081520	NA	3	0.13449	HVG	NA
Solyc01g086660	NA	3	0.132997	HVG	NA
Solyc03g120910	SlHD-ZIP-23	3	0.132668	TF	HD-ZIP
Solyc10g084940	NA	3	0.131867	HVG	NA
Solyc08g083130	SlHD-ZIP-31	3	0.127751	TF	HD-ZIP
Solyc02g092370	SlGRAS-35	3	0.126796	TF	GRAS
Solyc01g107190	SlLBD-39	3	0.126121	TF	LBD
Solyc01g095070	NA	3	0.123337	HVG	NA
Solyc01g089880	NA	3	0.121888	HVG	NA
Solyc09g010840	SlMYB-79	3	0.121548	TF	MYB
Solyc06g007930	NA	3	0.120015	HVG	NA
Solyc10g005080	SlMYBR-72	3	0.119449	TF	MYB_related
Solyc03g114160	NA	3	0.115573	HVG	NA
Solyc04g082710	NA	3	0.11538	HVG	NA
Solyc05g012500	SlWRKY-42	3	0.113529	TF	WRKY
Solyc11g066950	NA	3	0.113465	HVG	NA
Solyc10g006640	SlbHLH-21	3	0.108819	TF	bHLH
Solyc04g007000	SlRAV-2	3	0.108168	TF	RAV
Solyc02g070530	NA	3	0.107729	HVG	NA
Solyc08g062210	SlNF-YA-10	3	0.107646	TF	NF-YA
Solyc08g080770	NA	3	0.105665	HVG	NA
Solyc11g069190	SlARF-5	3	0.104702	TF	ARF
Solyc07g026680	SlMYBR-79	3	0.104133	TF	MYB_related
Solyc07g016180	SlARF-2	3	0.103736	TF	ARF
Solyc11g069770	SlM-MADS-25	3	0.103712	TF	M-type_MADS
Solyc11g044560	SlbZIP-24	3	0.102947	TF	bZIP
Solyc08g016720	NA	3	0.102689	HVG	NA
Solyc02g024070	SlHD-ZIP-14	3	0.101947	TF	HD-ZIP
Solyc11g072623	NA	3	0.101639	HVG	NA
Solyc10g081840	SlNF-YA-3	3	0.0981079	TF	NF-YA
Solyc06g071230	SlMYBR-76	3	0.0980651	TF	MYB_related
Solyc05g054250	NA	3	0.0973175	HVG	NA
Solyc08g080150	SlTCP-22	3	0.0947094	TF	TCP
Solyc06g062520	SlDof-11	3	0.0908155	TF	Dof
Solyc02g063010	SlBES1-3	3	0.090732	TF	BES1
Solyc01g097530	NA	3	0.0897111	HVG	NA
Solyc02g062230	NA	3	0.0889869	HVG	NA
Solyc12g027897	NA	3	0.0878762	HVG	NA
Solyc03g007380	SlWRKY-4	3	0.0865929	TF	WRKY
Solyc02g065350	SlB3-23	3	0.07878	TF	B3
Solyc02g070880	SlbHLH-9	3	0.0777605	TF	bHLH
Solyc06g083000	NA	3	0.0769942	HVG	NA
Solyc06g068570	SlAP2-20	3	0.0767101	TF	AP2
Solyc06g073920	SlYABBY-2	3	0.075931	TF	YABBY
Solyc06g068360	SlERF-20	3	0.0727272	TF	ERF
Solyc02g085160	SlZF-HD-11	3	0.0720741	TF	ZF-HD
Solyc04g005130	SlbHLH-126	3	0.0720567	TF	bHLH
Solyc01g073800	NA	3	0.071835	HVG	NA
Solyc03g095980	SlbHLH-113	3	0.0675061	TF	bHLH
Solyc01g110370	SlDBB-8	3	0.0631361	TF	DBB
Solyc02g078620	SlDof-15	3	0.056128	TF	Dof
Solyc01g021730	SlNAC-29	3	0.0357955	TF	NAC
Solyc10g078600	NA	4	0.902972	HVG	NA
Solyc04g007800	NA	4	0.901329	HVG	NA
Solyc06g008760	NA	4	0.900462	HVG	NA
Solyc09g011710	NA	4	0.88309	HVG	NA
Solyc03g112220	NA	4	0.874619	HVG	NA
Solyc09g074570	NA	4	0.845409	HVG	NA
Solyc02g031740	NA	4	0.845383	HVG	NA
Solyc02g090460	NA	4	0.838213	HVG	NA
Solyc01g106310	NA	4	0.831299	HVG	NA
Solyc05g013640	NA	4	0.830945	HVG	NA
Solyc03g112210	NA	4	0.826618	HVG	NA
Solyc03g112200	NA	4	0.822522	HVG	NA
Solyc02g069030	NA	4	0.819823	HVG	NA
Solyc07g064020	NA	4	0.792026	HVG	NA
Solyc04g058150	NA	4	0.786849	HVG	NA
Solyc01g108190	NA	4	0.78055	HVG	NA
Solyc10g051373	NA	4	0.779071	HVG	NA
Solyc05g013630	NA	4	0.772924	HVG	NA
Solyc08g082190	NA	4	0.754689	HVG	NA
Solyc02g083570	NA	4	0.746079	HVG	NA
Solyc01g066290	NA	4	0.739578	HVG	NA
Solyc04g077010	NA	4	0.731011	HVG	NA
Solyc09g005200	NA	4	0.721615	HVG	NA
Solyc04g025040	NA	4	0.719884	HVG	NA
Solyc05g006850	NA	4	0.713834	HVG	NA
Solyc05g007890	SlGLK-49	4	0.704739	TF	G2-like
Solyc01g009760	NA	4	0.70434	HVG	NA
Solyc04g040210	NA	4	0.696775	HVG	NA
Solyc04g058160	NA	4	0.693745	HVG	NA
Solyc03g077920	NA	4	0.684704	HVG	NA
Solyc12g017370	SlGLK-9	4	0.680282	TF	G2-like
Solyc10g085620	SlGLK-33	4	0.678944	TF	G2-like
Solyc01g067460	NA	4	0.67736	HVG	NA
Solyc04g081460	NA	4	0.671317	HVG	NA
Solyc09g083030	NA	4	0.668828	HVG	NA
Solyc07g005775	NA	4	0.660009	HVG	NA
Solyc12g013650	NA	4	0.654552	HVG	NA
Solyc12g013830	NA	4	0.653011	HVG	NA
Solyc04g049080	NA	4	0.639637	HVG	NA
Solyc11g007200	NA	4	0.636774	HVG	NA
Solyc02g065010	NA	4	0.636597	HVG	NA
Solyc10g083340	SlGLK-41	4	0.636082	TF	G2-like
Solyc04g079080	NA	4	0.632801	HVG	NA
Solyc10g080920	SlMYBR-23	4	0.624567	TF	MYB_related
Solyc02g069020	NA	4	0.604224	HVG	NA
Solyc09g074040	NA	4	0.603357	HVG	NA
Solyc02g082060	NA	4	0.592268	HVG	NA
Solyc01g066880	NA	4	0.580377	HVG	NA
Solyc09g008660	NA	4	0.578466	HVG	NA
Solyc07g053010	NA	4	0.574407	HVG	NA
Solyc01g104780	NA	4	0.57318	HVG	NA
Solyc01g010230	NA	4	0.572731	HVG	NA
Solyc01g067440	NA	4	0.566378	HVG	NA
Solyc01g091040	NA	4	0.56524	HVG	NA
Solyc08g082120	NA	4	0.560107	HVG	NA
Solyc01g066200	NA	4	0.55725	HVG	NA
Solyc09g072590	NA	4	0.554003	HVG	NA
Solyc02g071790	NA	4	0.544395	HVG	NA
Solyc02g071800	NA	4	0.537957	HVG	NA
Solyc01g109230	NA	4	0.533764	HVG	NA
Solyc07g055330	NA	4	0.529693	HVG	NA
Solyc02g092450	NA	4	0.526134	HVG	NA
Solyc12g088840	NA	4	0.519085	HVG	NA
Solyc07g056160	NA	4	0.516519	HVG	NA
Solyc11g071940	NA	4	0.516045	HVG	NA
Solyc02g091300	NA	4	0.510589	HVG	NA
Solyc02g092970	NA	4	0.506711	HVG	NA
Solyc09g073030	NA	4	0.497078	HVG	NA
Solyc06g076770	SlMYB-24	4	0.485409	TF	MYB
Solyc03g114940	NA	4	0.475308	HVG	NA
Solyc02g079980	NA	4	0.473868	HVG	NA
Solyc08g082130	NA	4	0.472676	HVG	NA
Solyc01g108300	SlGLK-32	4	0.467336	TF	G2-like
Solyc06g084370	NA	4	0.460366	HVG	NA
Solyc04g080640	NA	4	0.453971	HVG	NA
Solyc03g120155	NA	4	0.451428	HVG	NA
Solyc03g043640	NA	4	0.443206	HVG	NA
Solyc10g008880	SlVOZ-1	4	0.442921	TF	VOZ
Solyc05g052910	NA	4	0.442235	HVG	NA
Solyc11g032100	SlMIKC-16	4	0.437513	TF	MIKC_MADS
Solyc03g121300	NA	4	0.436726	HVG	NA
Solyc03g006930	NA	4	0.42407	HVG	NA
Solyc10g009080	SlSBP-16	4	0.419407	TF	SBP
Solyc06g071540	NA	4	0.418146	HVG	NA
Solyc03g077910	NA	4	0.417113	HVG	NA
Solyc12g056960	NA	4	0.406257	HVG	NA
Solyc04g006950	NA	4	0.371918	HVG	NA
Solyc12g036390	NA	4	0.364732	HVG	NA
Solyc04g080010	NA	4	0.358977	HVG	NA
Solyc11g072230	NA	4	0.35237	HVG	NA
Solyc09g061410	NA	4	0.341147	HVG	NA
Solyc03g019710	SlMIKC-30	4	0.338291	TF	MIKC_MADS
Solyc10g078720	SlGLK-35	4	0.322497	TF	G2-like
Solyc03g096350	SlMYB-65	4	0.31898	TF	MYB
Solyc01g104140	NA	4	0.309335	HVG	NA
Solyc04g054930	NA	4	0.299178	HVG	NA
Solyc11g069640	NA	4	0.298671	HVG	NA
Solyc06g067950	NA	4	0.29351	HVG	NA
Solyc09g065670	SlC2H2-59	4	0.287747	TF	C2H2
Solyc01g100490	NA	4	0.245823	HVG	NA
Solyc12g006800	SlGLK-10	4	0.231619	TF	G2-like
Solyc06g009480	SlMYB-109	4	0.230979	TF	MYB
Solyc03g031890	NA	4	0.229775	HVG	NA
Solyc10g054010	SlbZIP-19	4	0.21663	TF	bZIP
Solyc01g010220	NA	4	0.199767	HVG	NA
Solyc08g005260	SlGLK-46	4	0.199034	TF	G2-like
Solyc06g066340	SlGLK-39	4	0.188864	TF	G2-like
Solyc12g007070	SlHSF-12	4	0.175165	TF	HSF
Solyc08g008410	SlNLP-6	4	0.173248	TF	Nin-like
Solyc01g102980	SlZF-HD-12	4	0.169025	TF	ZF-HD
Solyc03g119530	SlLBD-33	4	0.1498	TF	LBD
Solyc03g097650	SlNAC-15	4	0.136868	TF	NAC
Solyc11g011770	SlGLK-26	4	0.128614	TF	G2-like
Solyc06g051680	NA	4	0.128428	HVG	NA
Solyc12g006260	NA	4	0.128023	HVG	NA
Solyc05g026180	SlNAC-77	4	0.125589	TF	NAC
Solyc07g054760	NA	4	0.106402	HVG	NA
Solyc04g080790	SlTALE-7	4	0.0854773	TF	TALE
Solyc10g050970	SlERF-91	5	0.657371	TF	ERF
Solyc08g006320	SlWRKY-21	5	0.599316	TF	WRKY
Solyc07g053740	SlERF-127	5	0.565286	TF	ERF
Solyc04g009440	SlNAC-4	5	0.538061	TF	NAC
Solyc03g115230	NA	5	0.522847	HVG	NA
Solyc03g116890	SlWRKY-14	5	0.495592	TF	WRKY
Solyc08g082110	SlWRKY-74	5	0.460083	TF	WRKY
Solyc08g008280	SlWRKY-13	5	0.447388	TF	WRKY
Solyc01g108240	SlERF-89	5	0.445335	TF	ERF
Solyc03g117630	NA	5	0.423186	HVG	NA
Solyc02g090770	SlERF-114	5	0.384618	TF	ERF
Solyc11g017470	SlNAC-63	5	0.384416	TF	NAC
Solyc11g066100	NA	5	0.378009	HVG	NA
Solyc09g015770	SlWRKY-66	5	0.369975	TF	WRKY
Solyc08g079170	NA	5	0.358769	HVG	NA
Solyc02g078890	NA	5	0.358594	HVG	NA
Solyc04g077980	SlC2H2-58	5	0.341038	TF	C2H2
Solyc03g111100	NA	5	0.340394	HVG	NA
Solyc09g015000	NA	5	0.339084	HVG	NA
Solyc12g015880	NA	5	0.325822	HVG	NA
Solyc04g011440	NA	5	0.322102	HVG	NA
Solyc06g076560	NA	5	0.319488	HVG	NA
Solyc08g062340	NA	5	0.319165	HVG	NA
Solyc03g005570	SlMYB-57	5	0.313337	TF	MYB
Solyc05g055080	NA	5	0.310942	HVG	NA
Solyc01g095320	NA	5	0.305135	HVG	NA
Solyc05g009790	SlRAV-1	5	0.303574	TF	RAV
Solyc10g009110	SlERF-97	5	0.2981	TF	ERF
Solyc08g016150	NA	5	0.290315	HVG	NA
Solyc04g072900	SlERF-16	5	0.290261	TF	ERF
Solyc09g015020	NA	5	0.289998	HVG	NA
Solyc11g018800	NA	5	0.284734	HVG	NA
Solyc04g014480	NA	5	0.283783	HVG	NA
Solyc06g054630	SlERF-12	5	0.283245	TF	ERF
Solyc01g007000	NA	5	0.281862	HVG	NA
Solyc01g102960	NA	5	0.280384	HVG	NA
Solyc04g076730	NA	5	0.271123	HVG	NA
Solyc08g062437	NA	5	0.269134	HVG	NA
Solyc03g117860	NA	5	0.268289	HVG	NA
Solyc12g014010	NA	5	0.265608	HVG	NA
Solyc05g055010	NA	5	0.261757	HVG	NA
Solyc07g018010	SlbHLH-148	5	0.256979	TF	bHLH
Solyc05g009610	NA	5	0.254079	HVG	NA
Solyc02g090800	SlERF-107	5	0.244873	TF	ERF
Solyc11g071750	NA	5	0.236029	HVG	NA
Solyc04g078550	SlWRKY-56	5	0.222466	TF	WRKY
Solyc02g079930	NA	5	0.222296	HVG	NA
Solyc05g014280	NA	5	0.221177	HVG	NA
Solyc08g068610	NA	5	0.217613	HVG	NA
Solyc01g073970	NA	5	0.18751	HVG	NA
Solyc07g055710	SlHSF-15	5	0.180443	TF	HSF
Solyc09g008970	NA	5	0.178069	HVG	NA
Solyc11g016930	SlNF-YC-18	5	0.176789	TF	NF-YC
Solyc08g007820	SlERF-15	5	0.175494	TF	ERF
Solyc12g013510	NA	5	0.170988	HVG	NA
Solyc02g080850	NA	5	0.154401	HVG	NA
Solyc08g080750	NA	5	0.153026	HVG	NA
Solyc09g075950	NA	5	0.151072	HVG	NA
Solyc09g092500	NA	5	0.147984	HVG	NA
Solyc01g096050	SlbHLH-141	5	0.147543	TF	bHLH
Solyc09g007270	NA	5	0.145705	HVG	NA
Solyc08g062960	SlHSF-1	5	0.143544	TF	HSF
Solyc03g095770	SlWRKY-22	5	0.143447	TF	WRKY
Solyc02g082700	SlUnk-20	5	0.142889	TF	Unknown
Solyc12g096350	SlWRKY-38	5	0.140886	TF	WRKY
Solyc04g056270	SlCAMTA-6	5	0.139432	TF	CAMTA
Solyc03g117620	NA	5	0.136	HVG	NA
Solyc02g087710	SlUnk-13	5	0.134714	TF	Unknown
Solyc06g066420	NA	5	0.12904	HVG	NA
Solyc06g063210	NA	5	0.125147	HVG	NA
Solyc07g056400	NA	5	0.121964	HVG	NA
Solyc03g115920	NA	5	0.115977	HVG	NA
Solyc02g084250	NA	5	0.11471	HVG	NA
Solyc12g008650	NA	5	0.113957	HVG	NA
Solyc11g064950	SlbZIP-29	5	0.112376	TF	bZIP
Solyc02g090980	NA	5	0.108605	HVG	NA
Solyc11g066430	NA	5	0.106951	HVG	NA
Solyc01g112310	NA	5	0.10553	HVG	NA
Solyc06g005430	NA	5	0.097813	HVG	NA
Solyc06g069310	SlNF-YB-16	5	0.0963161	TF	NF-YB
Solyc09g011490	NA	5	0.0914052	HVG	NA
Solyc03g078120	SlNAC-21	5	0.0888429	TF	NAC
Solyc01g108130	SlB3-19	5	0.0819086	TF	B3
Solyc02g079520	NA	5	0.0817121	HVG	NA
Solyc01g103050	SlARF-3	5	0.0728824	TF	ARF
Solyc10g009270	SlbHLH-58	5	0.0719915	TF	bHLH
Solyc10g077110	SlC2H2-28	5	0.0635638	TF	C2H2
Solyc12g010410	SlHB-15	5	0.0553383	TF	HB-other
Solyc02g071620	NA	6	0.760999	HVG	NA
Solyc08g068150	NA	6	0.698829	HVG	NA
Solyc10g075070	NA	6	0.591073	HVG	NA
Solyc02g071610	NA	6	0.584268	HVG	NA
Solyc09g097780	NA	6	0.56968	HVG	NA
Solyc05g015490	NA	6	0.56382	HVG	NA
Solyc12g096900	NA	6	0.546825	HVG	NA
Solyc02g071970	NA	6	0.542339	HVG	NA
Solyc09g075210	NA	6	0.533482	HVG	NA
Solyc09g083290	NA	6	0.499465	HVG	NA
Solyc09g092270	NA	6	0.475963	HVG	NA
Solyc11g065350	NA	6	0.475358	HVG	NA
Solyc07g008930	NA	6	0.456122	HVG	NA
Solyc11g072630	NA	6	0.455959	HVG	NA
Solyc04g071610	NA	6	0.444974	HVG	NA
Solyc10g005330	SlHD-ZIP-21	6	0.436701	TF	HD-ZIP
Solyc02g085870	NA	6	0.435762	HVG	NA
Solyc08g067260	NA	6	0.430587	HVG	NA
Solyc09g092720	NA	6	0.430148	HVG	NA
Solyc11g072030	NA	6	0.424728	HVG	NA
Solyc09g018010	NA	6	0.409614	HVG	NA
Solyc12g098225	NA	6	0.403349	HVG	NA
Solyc08g081550	NA	6	0.401192	HVG	NA
Solyc08g067390	NA	6	0.379909	HVG	NA
Solyc08g083280	NA	6	0.376012	HVG	NA
Solyc01g105450	NA	6	0.365367	HVG	NA
Solyc06g073990	NA	6	0.361477	HVG	NA
Solyc06g009190	NA	6	0.357253	HVG	NA
Solyc03g121180	NA	6	0.357072	HVG	NA
Solyc08g076370	SlHD-ZIP-33	6	0.353039	TF	HD-ZIP
Solyc11g068920	NA	6	0.345874	HVG	NA
Solyc05g014150	NA	6	0.339747	HVG	NA
Solyc02g071560	NA	6	0.338704	HVG	NA
Solyc04g007530	NA	6	0.337286	HVG	NA
Solyc09g083050	NA	6	0.294463	HVG	NA
Solyc09g011600	NA	6	0.291817	HVG	NA
Solyc09g007480	NA	6	0.288838	HVG	NA
Solyc01g006300	NA	6	0.256717	HVG	NA
Solyc02g067340	SlMYB-30	6	0.252862	TF	MYB
Solyc05g007580	SlZF-HD-20	6	0.244418	TF	ZF-HD
Solyc07g054470	NA	6	0.243235	HVG	NA
Solyc11g072990	NA	6	0.237243	HVG	NA
Solyc01g095530	NA	6	0.234335	HVG	NA
Solyc09g090980	NA	6	0.233126	HVG	NA
Solyc10g007600	NA	6	0.227236	HVG	NA
Solyc01g080800	NA	6	0.214606	HVG	NA
Solyc02g077330	NA	6	0.214081	HVG	NA
Solyc12g042480	NA	6	0.21259	HVG	NA
Solyc05g055400	NA	6	0.210645	HVG	NA
Solyc04g076610	NA	6	0.207282	HVG	NA
Solyc06g069850	SlMYB-122	6	0.207008	TF	MYB
Solyc07g066240	NA	6	0.192943	HVG	NA
Solyc02g062300	NA	6	0.192132	HVG	NA
Solyc10g008270	SlbHLH-71	6	0.189171	TF	bHLH
Solyc02g081450	NA	6	0.186416	HVG	NA
Solyc03g115540	SlbHLH-102	6	0.161978	TF	bHLH
Solyc01g105650	NA	6	0.1611	HVG	NA
Solyc04g082270	NA	6	0.154522	HVG	NA
Solyc09g074780	SlC2H2-36	6	0.138395	TF	C2H2
Solyc10g080690	NA	6	0.121729	HVG	NA
Solyc03g098200	SlHD-ZIP-37	6	0.112941	TF	HD-ZIP
Solyc06g066180	SlGLK-42	6	0.112724	TF	G2-like
Solyc06g075330	SlLBD-5	6	0.0896864	TF	LBD
Solyc03g026070	SlHD-ZIP-36	6	0.0837295	TF	HD-ZIP
Solyc05g009660	SlbZIP-17	6	0.0836202	TF	bZIP
Solyc01g010130	SlbHLH-38	6	0.0660671	TF	bHLH
Solyc01g104740	NA	7	0.65616	HVG	NA
Solyc08g078700	NA	7	0.637595	HVG	NA
Solyc06g072430	NA	7	0.584335	HVG	NA
Solyc06g036290	NA	7	0.565364	HVG	NA
Solyc12g005340	SlGRAS-42	7	0.564717	TF	GRAS
Solyc03g007890	NA	7	0.544376	HVG	NA
Solyc02g064830	NA	7	0.542514	HVG	NA
Solyc01g107170	SlC2H2-77	7	0.521143	TF	C2H2
Solyc11g071830	NA	7	0.510506	HVG	NA
Solyc01g097380	NA	7	0.507892	HVG	NA
Solyc11g073060	SlC2H2-82	7	0.504775	TF	C2H2
Solyc05g052410	SlERF-72	7	0.500754	TF	ERF
Solyc01g106830	NA	7	0.480319	HVG	NA
Solyc10g011910	SlWRKY-69	7	0.478255	TF	WRKY
Solyc01g097390	NA	7	0.466221	HVG	NA
Solyc06g060230	SlNAC-86	7	0.463846	TF	NAC
Solyc03g120090	NA	7	0.459657	HVG	NA
Solyc06g068460	SlWRKY-26	7	0.458209	TF	WRKY
Solyc08g080540	SlHSF-11	7	0.456495	TF	HSF
Solyc02g093050	SlWRKY-2	7	0.44701	TF	WRKY
Solyc02g094000	NA	7	0.442093	HVG	NA
Solyc05g007895	NA	7	0.432843	HVG	NA
Solyc01g007010	NA	7	0.404135	HVG	NA
Solyc09g014990	SlWRKY-67	7	0.403796	TF	WRKY
Solyc02g032950	SlWRKY-79	7	0.398971	TF	WRKY
Solyc10g081570	NA	7	0.386069	HVG	NA
Solyc02g090820	SlHSF-13	7	0.376645	TF	HSF
Solyc03g123540	NA	7	0.362654	HVG	NA
Solyc01g095100	SlWRKY-7	7	0.346449	TF	WRKY
Solyc06g035620	SlGRAS-10	7	0.342503	TF	GRAS
Solyc01g110310	SlGATA-13	7	0.327562	TF	GATA
Solyc01g106890	NA	7	0.300153	HVG	NA
Solyc11g006720	SlMYB-43	7	0.237305	TF	MYB
Solyc05g051750	NA	8	0.838647	HVG	NA
Solyc11g012930	NA	8	0.78103	HVG	NA
Solyc03g097870	NA	8	0.76949	HVG	NA
Solyc12g036500	NA	8	0.645606	HVG	NA
Solyc11g069350	NA	8	0.63519	HVG	NA
Solyc03g117540	NA	8	0.606194	HVG	NA
Solyc03g097590	NA	8	0.601676	HVG	NA
Solyc07g017600	NA	8	0.587524	HVG	NA
Solyc05g056370	NA	8	0.583978	HVG	NA
Solyc05g051660	NA	8	0.457424	HVG	NA
Solyc05g008380	NA	8	0.452034	HVG	NA
Solyc02g087280	NA	8	0.451743	HVG	NA
Solyc05g009430	NA	8	0.451509	HVG	NA
Solyc01g005060	SlC2H2-90	8	0.448992	TF	C2H2
Solyc01g065690	NA	8	0.410644	HVG	NA
Solyc10g078670	SlbZIP-45	8	0.403078	TF	bZIP
Solyc06g051190	NA	8	0.370723	HVG	NA
Solyc03g082840	SlDof-5	8	0.357927	TF	Dof
Solyc02g092090	SlbZIP-6	8	0.346179	TF	bZIP
Solyc11g066130	NA	8	0.308004	HVG	NA
Solyc08g077110	SlNAC-50	8	0.307305	TF	NAC
Solyc06g061080	SlNAC-60	8	0.293798	TF	NAC
Solyc09g010680	SlDof-2	8	0.292279	TF	Dof
Solyc03g059270	SlC2H2-60	8	0.260897	TF	C2H2
Solyc02g090930	NA	8	0.259531	HVG	NA
Solyc06g076030	SlDof-12	8	0.256151	TF	Dof
Solyc03g120970	NA	8	0.214043	HVG	NA
Solyc10g009360	SlDof-19	8	0.202935	TF	Dof
Solyc03g116320	SlTCP-6	8	0.147695	TF	TCP
Solyc02g086530	NA	8	0.147593	HVG	NA
Solyc01g090840	SlC2H2-76	8	0.134402	TF	C2H2
Note: HVG, high variable gene
