# Supplementary material for: Deciphering Cell-Type-Specific Transcriptional Regulation in Tomato Leaves Through Ensemble Machine Learning and Single-Cell Transcriptomics
Source: Plants (Basel). 2026 May 21;15(10):1578. doi: 10.3390/plants15101578 (PMC13210926; doi:10.3390/plants15101578)
Supplement: Supplementary file 1 [file plants-15-01578-s001.zip › Table S7. Classification performance and per-class AUC of ElasticNet, Random Forest, and XGBoost.xlsx]

## Sheet: Table_S8_model_performance
Table S8. Classification performance and per-class AUC of ElasticNet, Random Forest, and XGBoost
Model	Accuracy	Macro precision	Macro recall	Macro F1	AUC leaf guard cell	AUC leaf lamina epidermis	AUC leaf trichome	AUC leaf vascular system	AUC mesophyll cell	AUC average
ElasticNet	0.83	0.71	0.64	0.67	0.975	0.842	0.848	0.959	0.954	0.917
RandomForest	0.81	0.71	0.45	0.45	0.982	0.883	0.875	0.969	0.953	0.933
XGBoost	0.85	0.84	0.58	0.62	0.984	0.872	0.895	0.973	0.961	0.938
