# Supplementary material for: Deciphering Cell-Type-Specific Transcriptional Regulation in Tomato Leaves Through Ensemble Machine Learning and Single-Cell Transcriptomics
Source: Plants (Basel). 2026 May 21;15(10):1578. doi: 10.3390/plants15101578 (PMC13210926; doi:10.3390/plants15101578)
Supplement: Supplementary file 1 [file plants-15-01578-s001.zip › Table S8. Top 10 transcription factors per algorithm and consensus core set membership.xlsx]

## Sheet: Table_S9_combined_top_TFs
Table S8. Top 10 transcription factors per algorithm and consensus core set membership
ID	Symbol	Family	ElasticNet	RandomForest	XGBoost	Core intersection
Solyc03g124110	SlERF-57	ERF	0.23304			Yes
Solyc08g081610	SlWRKY-63	WRKY	0.186587			Yes
Solyc05g052410	SlERF-72	ERF	0.179686			Yes
Solyc02g071130	SlWRKY-78	WRKY	0.175363	0.0465244	0.0237631	Yes
Solyc03g116100	SlMYB-38	MYB	0.172789	0.0212382		Yes
Solyc12g056590	SlERF-1	ERF	0.15856	0.0161626		Yes
Solyc05g007890	SlGLK-49	G2-like	0.152788		0.0102127	Yes
Solyc09g083360	SlbHLH-56	bHLH	0.151465			Yes
Solyc04g071770	SlERF-36	ERF	0.149973	0.0295251		Yes
Solyc02g080890	SlWRKY-75	WRKY		0.047414	0.017682	Yes
Solyc11g073120	SlMYB-138	MYB			0.00670861	Yes
Solyc12g013620	SlNAC-62	NAC		0.0144065		Yes
Solyc09g005560	SlGT-29	Trihelix		0.0243435		Yes
Solyc06g066370	SlWRKY-50	WRKY		0.0325749		Yes
Solyc06g005330	SlMYB-95	MYB			0.0183877	Yes
Solyc11g011050	SlMYB-89	MYB			0.00723801	Yes
Solyc09g089930	SlERF-90	ERF		0.0193503		Yes
Solyc03g121240	SlbHLH-156	bHLH	0.140231			No
Solyc02g072190	SlWRKY-72	WRKY		0.0147949		No
Solyc07g063830	SlbHLH-85	bHLH			0.00690936	No
Solyc08g076370	SlHD-ZIP-33	HD-ZIP			0.00891027	No
Solyc10g085620	SlGLK-33	G2-like			0.00739728	No
Solyc12g017370	SlGLK-9	G2-like			0.00924475	No
