# Supplementary material for: Deciphering Cell-Type-Specific Transcriptional Regulation in Tomato Leaves Through Ensemble Machine Learning and Single-Cell Transcriptomics
Source: Plants (Basel). 2026 May 21;15(10):1578. doi: 10.3390/plants15101578 (PMC13210926; doi:10.3390/plants15101578)
Supplement: Supplementary file 1 [file plants-15-01578-s001.zip › Table S9. GRN intersection of GRNboost2, scTenifoldNet, and CellOracle.xlsx]

## Sheet: Golden_GRN_Renamed_Sl_Style
Table S9. GRN intersection of GRNboost2, scTenifoldNet, and CellOracle
TF	Target	GRNboost2 score
SlC2H2-82	Solyc01g099680	7.13568
SlHSF-14	Solyc09g011450	6.07648
SlERF-15	Solyc06g066800	5.23082
SlERF-57	Solyc06g066800	5.07128
SlERF-36	Solyc03g096670	4.8867
SlWRKY-75	SlWRKY-78	4.70747
SlWRKY-78	Solyc04g040180	4.67864
SlWRKY-75	Solyc02g063150	4.67667
SlWRKY-78	Solyc06g071070	4.54617
SlERF-49	SlERF-48	4.47287
SlWRKY-39	Solyc08g068730	4.46053
SlWRKY-78	Solyc11g010380	4.41814
SlMYB-111	Solyc08g078670	4.34992
SlC2H2-82	Solyc03g097180	4.32085
SlWRKY-74	Solyc07g056200	4.27735
SlWRKY-78	SlWRKY-72	4.24267
SlWRKY-75	Solyc06g074140	4.16625
SlWRKY-39	Solyc03g098740	4.15085
SlERF-49	Solyc12g099650	4.11864
SlWRKY-78	Solyc08g075550	3.93731
SlWRKY-78	Solyc09g083210	3.699
SlWRKY-39	Solyc01g102390	3.69492
SlWRKY-39	Solyc12g057080	3.69186
SlWRKY-78	Solyc02g081430	3.65319
SlWRKY-75	Solyc09g009390	3.60203
SlHSF-14	Solyc03g111830	3.58672
SlHSF-14	Solyc08g081730	3.56371
SlWRKY-78	Solyc01g081310	3.53669
SlWRKY-78	Solyc03g006620	3.53053
SlWRKY-78	Solyc07g006130	3.52316
SlWRKY-75	Solyc08g080190	3.51372
SlERF-1	Solyc09g009770	3.47872
SlWRKY-75	Solyc01g086730	3.46944
SlWRKY-75	Solyc08g080940	3.46032
SlWRKY-39	Solyc03g025640	3.3273
SlWRKY-78	Solyc01g005410	3.31812
SlWRKY-75	Solyc08g080130	3.30852
SlWRKY-74	SlERF-41	3.30838
SlERF-34	Solyc03g115900	3.29974
SlWRKY-78	Solyc08g079480	3.2654
SlWRKY-75	SlGT-29	3.26215
SlWRKY-75	SlWRKY-72	3.24462
SlWRKY-75	Solyc10g075160	3.22989
SlWRKY-78	Solyc08g061480	3.21337
SlWRKY-75	SlERF-123	3.21009
SlWRKY-75	Solyc08g079480	3.20544
SlWRKY-78	Solyc08g080940	3.1977
SlWRKY-75	Solyc09g084470	3.19439
SlERF-1	Solyc02g085320	3.18985
SlERF-1	Solyc06g036110	3.18823
SlWRKY-78	Solyc04g081510	3.18658
SlWRKY-39	Solyc08g068710	3.12449
SlMYB-38	SlC2H2-82	3.10199
SlERF-89	Solyc06g073850	3.06895
SlERF-57	Solyc01g104720	3.05254
SlWRKY-69	Solyc11g071750	3.03943
SlERF-1	Solyc03g119420	3.03933
SlWRKY-78	Solyc01g097880	3.01725
SlWRKY-78	Solyc08g080130	3.0156
SlERF-34	SlERF-48	3.00647
SlERF-1	Solyc02g093520	2.97134
SlWRKY-78	Solyc11g006900	2.9646
SlWRKY-78	Solyc08g006330	2.96147
SlWRKY-78	Solyc03g098740	2.95127
SlWRKY-78	Solyc06g053700	2.9488
SlYABBY-8	Solyc05g055990	2.92659
SlMYBR-15	Solyc10g083360	2.92475
SlC2H2-82	Solyc07g056150	2.91214
SlM-MADS-37	Solyc03g113980	2.90632
SlERF-15	Solyc08g007840	2.87175
SlERF-15	Solyc01g095140	2.86994
SlHSF-14	Solyc05g008120	2.84839
SlWRKY-39	Solyc06g007930	2.83442
SlERF-108	Solyc06g082440	2.83231
SlERF-64	Solyc12g013960	2.801
SlWRKY-74	Solyc10g052880	2.79075
SlC2H2-82	Solyc03g082520	2.78092
SlNAC-62	Solyc09g065700	2.77707
SlWRKY-39	Solyc06g076300	2.7631
SlWRKY-78	Solyc05g011930	2.72978
SlC2H2-82	Solyc02g089720	2.71541
SlWRKY-78	Solyc03g116700	2.71452
SlWRKY-75	Solyc06g053700	2.68588
SlWRKY-78	Solyc02g079530	2.67952
SlWRKY-78	Solyc05g007460	2.67522
SlWRKY-39	Solyc02g085010	2.66932
SlWRKY-74	Solyc06g062920	2.64766
SlERF-118	Solyc01g108920	2.64588
SlERF-36	SlWRKY-72	2.63755
SlERF-34	Solyc06g066640	2.63738
SlERF-12	Solyc01g095140	2.62966
SlERF-57	Solyc02g092790	2.62851
SlERF-49	Solyc06g066640	2.61993
SlWRKY-39	Solyc05g008310	2.61814
SlHD-ZIP-9	Solyc03g121060	2.61247
SlWRKY-78	Solyc11g007510	2.61003
SlHSF-14	Solyc01g007190	2.59576
SlWRKY-78	SlERF-64	2.59569
SlWRKY-75	Solyc08g006330	2.59452
SlNAC-62	Solyc03g007230	2.58848
SlWRKY-78	Solyc05g008310	2.58711
SlERF-59	Solyc12g017530	2.58706
SlWRKY-78	Solyc02g082250	2.55729
SlERF-15	Solyc06g073850	2.55096
SlWRKY-75	Solyc05g007460	2.54137
SlERF-36	SlERF-118	2.52828
SlWRKY-78	Solyc02g086380	2.50652
SlWRKY-75	Solyc12g013960	2.49133
SlWRKY-75	Solyc05g053290	2.47526
SlERF-34	Solyc10g077120	2.45587
SlWRKY-75	Solyc01g005410	2.45412
SlWRKY-75	Solyc09g083210	2.45361
SlERF-36	Solyc01g108250	2.44632
SlERF-34	Solyc12g099650	2.4378
SlWRKY-72	Solyc11g010380	2.43669
SlNAC-62	Solyc05g025900	2.42412
SlWRKY-74	Solyc07g048070	2.42219
SlMYB-111	Solyc12g099650	2.40809
SlWRKY-74	Solyc07g041940	2.40645
SlWRKY-78	Solyc01g086730	2.40408
SlMYBR-15	Solyc02g069260	2.40106
SlHSF-14	Solyc09g015170	2.39802
SlWRKY-75	SlERF-118	2.38998
SlHSF-14	Solyc07g056150	2.37874
SlMYBR-71	Solyc03g006540	2.36909
SlWRKY-55	SlC2H2-82	2.3651
SlERF-1	Solyc01g067010	2.36441
SlWRKY-69	Solyc10g055740	2.36221
SlERF-1	Solyc05g009360	2.34637
SlWRKY-78	Solyc10g084960	2.34304
SlERF-34	Solyc01g105030	2.33843
SlERF-34	Solyc02g070940	2.33804
SlERF-1	Solyc09g064510	2.33787
SlWRKY-75	Solyc03g083970	2.33128
SlMYB-67	Solyc04g048900	2.31912
SlERF-93	Solyc05g008140	2.31682
SlWRKY-75	Solyc08g081040	2.3166
SlC2H2-82	Solyc10g055740	2.31498
SlWRKY-78	Solyc10g055740	2.30353
SlWRKY-78	Solyc10g054930	2.29726
SlWRKY-39	Solyc07g056390	2.27916
SlWRKY-63	Solyc12g008500	2.27509
SlERF-74	SlSPL-3	2.26744
SlMYBR-15	Solyc03g093110	2.26055
SlYABBY-8	Solyc08g007840	2.25498
SlWRKY-72	Solyc08g079480	2.25252
SlWRKY-78	Solyc04g025650	2.24433
SlERF-1	Solyc09g008200	2.24223
SlWRKY-78	SlGT-29	2.2372
SlWRKY-78	Solyc02g092990	2.22203
SlWRKY-72	Solyc08g006330	2.21923
SlERF-36	Solyc02g093520	2.21832
SlERF-49	Solyc02g070940	2.21388
SlMYB-71	Solyc01g150165	2.20896
SlWRKY-78	Solyc01g073720	2.20123
SlM-MADS-37	Solyc07g014670	2.20088
SlWRKY-75	Solyc02g085730	2.18769
SlM-MADS-37	Solyc04g072890	2.18476
SlWRKY-78	Solyc10g076360	2.18032
SlERF-34	Solyc02g089660	2.17648
SlERF-89	Solyc05g008140	2.17521
SlMYB-111	Solyc04g082010	2.17297
SlERF-36	Solyc02g078880	2.17146
SlNAC-62	Solyc10g054930	2.17109
SlERF-36	Solyc10g006480	2.16206
SlWRKY-78	Solyc10g075160	2.15604
SlERF-36	Solyc05g054770	2.14866
SlYABBY-8	Solyc06g060390	2.1422
SlC2H2-45	SlWRKY-65	2.12649
SlERF-57	Solyc07g043130	2.11992
SlEIL-5	Solyc02g088090	2.1166
SlC2H2-77	Solyc06g075610	2.11382
SlERF-34	Solyc03g116140	2.10497
SlMYB-111	Solyc04g025650	2.10323
SlbHLH-145	Solyc09g075210	2.08785
SlWRKY-74	Solyc09g005000	2.08731
SlbHLH-145	Solyc06g071040	2.08236
SlERF-59	Solyc08g080130	2.08231
SlWRKY-75	Solyc02g031990	2.07523
SlMYB-111	Solyc04g082040	2.07391
SlWRKY-75	Solyc10g055740	2.06992
SlWRKY-74	Solyc10g008150	2.05668
SlWRKY-75	Solyc03g120980	2.03967
SlWRKY-75	Solyc01g007990	2.03783
SlWRKY-78	Solyc03g112950	2.0331
SlWRKY-39	Solyc03g098670	2.02678
SlERF-12	Solyc02g081770	2.02494
SlERF-34	Solyc06g069730	2.02405
SlWRKY-75	Solyc06g073830	2.01705
SlWRKY-78	Solyc07g065250	2.01534
SlWRKY-75	Solyc01g099680	2.01303
SlMYB-89	Solyc08g078900	2.01028
SlWRKY-78	Solyc12g098910	2.00202
SlC2H2-77	Solyc03g097180	2.00049
SlWRKY-78	Solyc02g085730	1.99986
SlWRKY-78	Solyc09g097770	1.99864
SlHSF-14	Solyc03g120740	1.99662
SlHD-ZIP-9	Solyc01g087560	1.99008
SlWRKY-78	Solyc06g074140	1.98722
SlWRKY-75	Solyc02g092990	1.98515
SlMYB-89	Solyc07g006500	1.98463
SlERF-1	Solyc07g063900	1.98334
SlWRKY-74	Solyc01g106830	1.97584
SlWRKY-75	Solyc10g011980	1.96977
SlWRKY-74	Solyc11g071740	1.96731
SlWRKY-75	Solyc02g081430	1.96319
SlERF-49	Solyc03g115900	1.95933
SlHSF-14	Solyc01g106690	1.95751
SlYABBY-8	Solyc03g113280	1.9452
SlERF-1	Solyc10g011790	1.94394
SlWRKY-75	SlHD-ZIP-32	1.93394
SlWRKY-74	Solyc02g086380	1.92948
SlWRKY-75	Solyc09g009840	1.92728
SlERF-79	Solyc12g005450	1.92561
SlWRKY-75	Solyc01g086680	1.92493
SlWRKY-75	Solyc04g072930	1.92082
SlWRKY-78	Solyc09g084470	1.91435
SlWRKY-75	Solyc06g066640	1.91113
SlERF-9	Solyc06g150130	1.91033
SlWRKY-75	Solyc04g082500	1.90395
SlMYBR-15	Solyc12g099200	1.90339
SlMYB-38	Solyc02g093525	1.90127
SlWRKY-74	Solyc11g071750	1.8976
SlERF-36	Solyc03g007990	1.89552
SlWRKY-78	Solyc10g081970	1.87889
SlHD-ZIP-9	Solyc02g069260	1.87172
SlHSF-14	Solyc05g015390	1.86794
SlERF-15	Solyc06g074420	1.86677
SlERF-79	Solyc07g053050	1.85912
SlC2H2-82	Solyc03g117860	1.84556
SlWRKY-72	Solyc01g097880	1.84389
SlC2H2-45	SlMYB-67	1.84338
SlWRKY-74	Solyc04g076730	1.83592
SlMYB-38	Solyc02g089720	1.83049
SlWRKY-78	Solyc02g064750	1.82901
SlWRKY-78	Solyc09g074970	1.82455
SlWRKY-75	SlWRKY-2	1.82009
SlMYBR-19	Solyc12g088040	1.81824
SlMYB-111	SlERF-49	1.8149
SlMYB-67	Solyc01g100010	1.81438
SlWRKY-75	Solyc02g089720	1.81316
SlWRKY-75	Solyc12g017530	1.80492
SlWRKY-75	Solyc09g011560	1.80177
SlWRKY-72	Solyc01g005410	1.80063
SlMYBR-15	Solyc12g096210	1.80058
SlERF-79	Solyc03g123620	1.78672
SlERF-1	Solyc06g060990	1.78579
SlWRKY-78	Solyc07g056390	1.78377
SlWRKY-75	SlGT-4	1.78117
SlDof-10	Solyc09g065550	1.77988
SlWRKY-78	Solyc09g011560	1.77549
SlWRKY-78	Solyc08g007160	1.77109
SlWRKY-69	Solyc01g007010	1.76109
SlNAC-62	Solyc02g071980	1.7559
SlHB-15	Solyc09g009370	1.7538
SlERF-74	Solyc05g006510	1.74685
SlMYB-111	Solyc02g086650	1.7467
SlMYB-38	Solyc09g011560	1.74026
SlERF-1	Solyc10g006480	1.73815
SlHD-ZIP-17	Solyc01g091830	1.73066
SlHSF-14	Solyc01g106210	1.72596
SlERF-34	Solyc04g064930	1.7234
SlWRKY-39	Solyc02g079750	1.72121
SlWRKY-78	Solyc07g053220	1.71672
SlERF-59	Solyc01g006555	1.71661
SlC2H2-77	SlNAC-35	1.71514
SlERF-1	Solyc02g064750	1.71351
SlWRKY-78	Solyc08g080190	1.71109
SlWRKY-63	Solyc10g011880	1.70931
SlWRKY-78	SlERF-123	1.70758
SlWRKY-78	Solyc05g056050	1.70553
SlWRKY-72	Solyc06g053700	1.7047
SlC2H2-45	Solyc06g068720	1.70124
SlWRKY-63	Solyc07g048070	1.70103
SlWRKY-75	Solyc04g081510	1.70098
SlC2H2-37	Solyc05g053390	1.6982
SlWRKY-78	Solyc07g017780	1.69711
SlC2H2-77	Solyc05g009340	1.69462
SlWRKY-78	Solyc02g088090	1.6924
SlWRKY-78	Solyc06g066640	1.69178
SlWRKY-75	SlC2H2-77	1.69028
SlMYBR-19	Solyc12g057080	1.68933
SlWRKY-75	Solyc07g062500	1.68686
SlNAC-63	Solyc05g007470	1.68611
SlM-MADS-37	Solyc12g099465	1.68387
SlWRKY-45	SlERF-98	1.6814
SlbZIP-54	Solyc06g059750	1.67992
SlMYB-38	SlERF-108	1.67908
SlWRKY-66	Solyc01g099840	1.67614
SlWRKY-75	Solyc07g063600	1.67162
SlbZIP-54	Solyc02g021440	1.66787
SlWRKY-78	Solyc12g017530	1.66616
SlWRKY-72	Solyc03g119810	1.66513
SlC2H2-82	Solyc05g008120	1.66503
SlERF-59	Solyc04g074830	1.65758
SlERF-1	Solyc03g007990	1.65459
SlYABBY-8	Solyc10g055810	1.65266
SlWRKY-75	Solyc07g008280	1.65044
SlERF-118	Solyc05g025900	1.6422
SlWRKY-75	Solyc02g070940	1.63894
SlWRKY-75	Solyc03g120740	1.637
SlERF-36	SlbZIP-12	1.62756
SlWRKY-78	Solyc09g005000	1.62549
SlWRKY-75	Solyc02g082250	1.62404
SlWRKY-78	Solyc03g111710	1.61862
SlERF-59	SlERF-123	1.61831
SlWRKY-72	Solyc09g083210	1.61683
SlC2H2-82	SlNAC-35	1.61572
SlWRKY-75	Solyc05g007780	1.61556
SlWRKY-78	Solyc03g120740	1.61552
SlWRKY-39	Solyc07g017780	1.61354
SlERF-34	Solyc02g070950	1.60811
SlWRKY-72	Solyc01g086730	1.60806
SlHSF-14	Solyc03g120090	1.60396
SlERF-59	SlERF-90	1.60128
SlMYB-38	Solyc10g006480	1.60037
SlWRKY-75	Solyc05g056050	1.59952
SlWRKY-74	SlHSF-15	1.59439
SlWRKY-78	Solyc03g119080	1.5939
SlWRKY-78	Solyc11g065070	1.59363
SlWRKY-78	Solyc10g011880	1.5918
SlMYB-2	Solyc07g041940	1.58947
SlERF-57	Solyc08g007840	1.58939
SlWRKY-75	Solyc11g006900	1.58799
SlWRKY-75	Solyc06g071070	1.58555
SlWRKY-75	SlC3H-5	1.58404
SlWRKY-74	Solyc05g009120	1.58059
SlNAC-62	Solyc05g056200	1.57628
SlWRKY-75	Solyc11g010380	1.572
SlWRKY-74	Solyc01g007010	1.57015
SlMYBR-76	Solyc09g011470	1.56922
SlWRKY-72	Solyc10g076360	1.56844
SlWRKY-66	Solyc09g075860	1.56695
SlHSF-14	Solyc07g007330	1.56679
SlMYBR-76	Solyc09g008350	1.56606
SlHSF-14	Solyc08g081240	1.56406
SlWRKY-78	Solyc01g091830	1.5637
SlERF-1	Solyc04g072930	1.56308
SlERF-15	Solyc04g071650	1.55541
SlbZIP-12	Solyc04g077650	1.55397
SlMYB-111	Solyc01g065750	1.55003
SlWRKY-72	Solyc07g008280	1.54947
SlWRKY-78	Solyc09g009390	1.54571
SlWRKY-55	SlGLK-16	1.54178
SlWRKY-75	Solyc08g074480	1.53429
SlWRKY-78	Solyc05g054770	1.53285
SlERF-36	Solyc04g017610	1.53265
SlWRKY-75	Solyc10g076360	1.53216
SlWRKY-75	Solyc07g005210	1.53136
SlWRKY-72	Solyc11g062400	1.52136
SlWRKY-75	Solyc03g119810	1.52065
SlGLK-16	Solyc04g007130	1.52049
SlERF-36	Solyc01g015020	1.52023
SlERF-118	Solyc07g063620	1.51187
SlWRKY-45	Solyc02g091380	1.51124
SlERF-1	Solyc04g017610	1.51051
SlC2H2-43	Solyc08g081730	1.50516
SlNAC-62	Solyc09g065550	1.50149
SlERF-67	Solyc01g087800	1.4986
SlC2H2-77	SlbZIP-15	1.495
SlWRKY-75	Solyc02g079530	1.4906
SlERF-4	Solyc04g077850	1.48721
SlMYBR-19	Solyc04g076340	1.487
SlWRKY-72	Solyc06g071070	1.48444
SlWRKY-75	Solyc02g077040	1.48109
SlM-MADS-37	Solyc01g073970	1.47331
SlHD-ZIP-9	Solyc03g033795	1.4681
SlNAC-82	Solyc01g109570	1.46791
SlMYBR-32	Solyc06g060990	1.46679
SlERF-59	Solyc08g006470	1.46477
SlGLK-16	Solyc08g016150	1.46446
SlWRKY-78	Solyc07g066570	1.46137
SlMYB-57	Solyc01g100010	1.45856
SlMYB-111	Solyc09g014280	1.45711
SlERF-1	Solyc02g092990	1.45414
SlWRKY-69	Solyc11g071740	1.45382
SlERF-15	SlbZIP-16	1.45261
SlWRKY-39	Solyc03g005130	1.45112
SlWRKY-55	Solyc01g067330	1.44561
SlWRKY-74	Solyc03g005130	1.44409
SlERF-118	Solyc02g064750	1.44106
SlERF-59	SlWRKY-72	1.43929
SlHSF-14	Solyc02g084710	1.43767
SlWRKY-2	SlERF-41	1.43474
SlNAC-62	Solyc04g081960	1.43278
SlWRKY-75	Solyc09g005570	1.42405
SlWRKY-72	Solyc11g006900	1.42231
SlERF-57	Solyc06g150130	1.42115
SlbHLH-141	SlB3-25	1.42099
SlC2H2-45	Solyc10g080360	1.42035
SlWRKY-78	Solyc01g007990	1.41717
SlERF-93	Solyc02g093980	1.41035
SlWRKY-78	Solyc04g005550	1.40954
SlMYBR-15	Solyc01g067900	1.40554
SlC2H2-77	Solyc02g086452	1.40163
SlMYBR-15	Solyc02g084570	1.40014
SlC2H2-37	Solyc08g079600	1.39963
SlWRKY-7	Solyc02g094410	1.39391
SlERF-1	Solyc02g082250	1.3938
SlC2H2-45	Solyc06g048820	1.39354
SlWRKY-78	Solyc08g081040	1.39226
SlWRKY-75	Solyc12g011330	1.39032
SlERF-67	Solyc08g076520	1.3893
SlbHLH-141	Solyc10g083360	1.38796
SlWRKY-74	Solyc03g115070	1.38724
SlWRKY-72	Solyc04g081510	1.38628
SlERF-1	Solyc01g097040	1.38618
SlbZIP-54	Solyc00g500184	1.38543
SlERF-64	Solyc01g006555	1.38441
SlERF-36	SlERF-90	1.38414
SlERF-1	Solyc04g072020	1.38158
SlWRKY-78	SlWRKY-2	1.38131
SlERF-1	Solyc01g106210	1.38063
SlWRKY-63	Solyc09g098160	1.37916
SlbZIP-54	Solyc04g074430	1.37806
SlMYBR-32	Solyc10g084000	1.37586
SlWRKY-74	Solyc08g062330	1.37571
SlWRKY-75	Solyc05g009360	1.37423
SlWRKY-75	SlERF-41	1.37062
SlWRKY-78	Solyc01g111730	1.3681
SlC2H2-82	SlWRKY-22	1.36757
SlEIL-5	Solyc08g083110	1.36352
SlMYB-2	Solyc11g013810	1.36272
SlMYB-38	Solyc07g053220	1.36084
SlERF-53	Solyc02g087110	1.36016
SlHD-ZIP-9	Solyc03g078380	1.3596
SlMYBR-76	Solyc12g008390	1.35749
SlMYB-2	Solyc10g050510	1.35574
SlWRKY-78	Solyc12g087960	1.35049
SlWRKY-78	Solyc07g043250	1.34626
SlERF-36	Solyc05g009360	1.34601
SlMYB-111	Solyc05g009300	1.34525
SlC2H2-77	Solyc04g076010	1.34511
SlDof-10	Solyc07g066080	1.33613
SlMYB-111	Solyc04g064930	1.33611
SlWRKY-65	Solyc07g066010	1.33356
SlERF-64	Solyc12g017530	1.33246
SlNAC-62	Solyc03g083440	1.33089
SlERF-1	Solyc08g074570	1.33081
SlWRKY-78	Solyc01g100130	1.33067
SlMYBR-76	Solyc02g078890	1.32626
SlERF-1	Solyc09g075120	1.32332
SlWRKY-22	Solyc07g056600	1.31838
SlWRKY-69	Solyc06g071820	1.31723
SlERF-59	Solyc02g036480	1.31565
SlWRKY-78	Solyc04g011520	1.31502
SlERF-49	Solyc04g007410	1.31349
SlWRKY-78	Solyc03g119810	1.31292
SlHD-ZIP-17	Solyc05g007150	1.30565
SlERF-49	Solyc05g009470	1.30446
SlERF-1	Solyc06g084440	1.30284
SlERF-1	Solyc08g006150	1.30266
SlC2H2-82	Solyc10g011980	1.30182
SlMYB-89	Solyc04g025530	1.30082
SlMYBR-15	Solyc12g088050	1.29929
SlERF-1	Solyc02g069180	1.29775
SlERF-34	Solyc02g093360	1.28682
SlHSF-14	Solyc01g005040	1.28656
SlERF-36	Solyc10g011790	1.28474
SlERF-36	Solyc00g500351	1.28337
SlHSF-14	Solyc07g063900	1.27838
SlWRKY-78	Solyc07g066010	1.27553
SlWRKY-55	Solyc04g080290	1.27515
SlHSF-15	Solyc02g071040	1.27276
SlERF-42	Solyc06g066800	1.27253
SlC2H2-45	SlNAC-63	1.26776
SlMYB-89	Solyc01g107590	1.26762
SlMYB-111	Solyc09g009020	1.26746
SlWRKY-66	Solyc06g049020	1.26712
SlMYBR-71	Solyc03g115980	1.26707
SlHD-ZIP-9	Solyc01g079880	1.26621
SlERF-1	Solyc04g007990	1.26534
SlHSF-14	Solyc04g080290	1.26426
SlERF-1	Solyc09g065550	1.26308
SlERF-36	Solyc01g067000	1.26268
SlERF-64	SlERF-90	1.26207
SlWRKY-75	Solyc04g011520	1.26133
SlERF-15	Solyc02g093160	1.26096
SlbZIP-54	Solyc01g108250	1.25751
SlERF-1	Solyc01g095210	1.25582
SlMYBR-71	Solyc06g069730	1.25497
SlHD-ZIP-32	Solyc04g076730	1.25226
SlC2H2-37	Solyc02g093440	1.25091
SlNAC-62	Solyc04g074100	1.25017
SlWRKY-75	Solyc07g005760	1.24987
SlWRKY-78	Solyc07g048070	1.2489
SlERF-118	Solyc07g066570	1.24693
SlWRKY-78	Solyc06g073830	1.24522
SlERF-1	Solyc06g007520	1.24085
SlMYB-38	SlERF-118	1.22664
SlERF-1	Solyc01g067000	1.22622
SlERF-1	Solyc08g081240	1.22501
SlHD-ZIP-9	Solyc03g115230	1.2242
SlERF-118	Solyc10g076360	1.22175
SlWRKY-78	SlERF-70	1.221
SlYABBY-8	Solyc09g061860	1.2202
SlYABBY-8	Solyc12g006460	1.20666
SlWRKY-72	Solyc08g007160	1.20543
SlNAC-62	Solyc00g500351	1.2049
SlWRKY-72	Solyc10g054930	1.20402
SlWRKY-78	Solyc04g072930	1.20093
SlERF-79	Solyc12g099650	1.19978
SlWRKY-78	Solyc12g096420	1.19809
SlWRKY-65	Solyc01g098590	1.19637
SlERF-89	Solyc03g025320	1.19615
SlMYB-38	Solyc04g005550	1.19487
SlC2H2-77	Solyc12g038630	1.19403
SlERF-36	SlERF-53	1.19299
SlWRKY-78	Solyc12g011330	1.19164
SlWRKY-18	Solyc03g096050	1.19125
SlWRKY-75	Solyc01g106830	1.18985
SlGLK-16	Solyc02g072300	1.1884
SlMYB-2	Solyc05g009120	1.18391
SlMYBR-15	Solyc12g087960	1.18349
SlbZIP-12	Solyc03g118020	1.18255
SlERF-34	Solyc02g070980	1.18182
SlERF-1	SlWRKY-53	1.17721
SlWRKY-78	Solyc03g083970	1.17183
SlERF-67	Solyc07g062490	1.1718
SlERF-1	Solyc01g007190	1.17053
SlWRKY-75	Solyc02g064750	1.16963
SlERF-59	Solyc08g061480	1.16953
SlERF-53	Solyc04g079640	1.1673
SlERF-1	SlbZIP-12	1.16478
SlWRKY-53	Solyc08g062610	1.1643
SlERF-89	Solyc01g099840	1.16271
SlERF-89	Solyc03g095970	1.16038
SlWRKY-75	SlERF-64	1.15633
SlERF-48	Solyc02g070990	1.15433
SlMYB-2	Solyc10g083690	1.1538
SlWRKY-63	Solyc01g086680	1.15081
SlERF-15	Solyc02g093970	1.15012
SlMYB-2	Solyc04g078760	1.14982
SlC2H2-45	Solyc10g077120	1.14974
SlERF-53	Solyc05g056200	1.14789
SlWRKY-75	Solyc08g007160	1.14516
